# Supplementary material for: The hidden microbial ecosystem in the perennial ice from a Pyrenean ice cave
Source: Front Microbiol. 2023 Jan 26;14:1110091. doi: 10.3389/fmicb.2023.1110091 (PMC9909108; doi:10.3389/fmicb.2023.1110091)
Supplement: Supplementary file 2 [file Table_2.XLSX]

## Sheet: Bact_Species_Aggregate_Counts
Table S2. Analysis of bacterial 16S rRNA
ASV level aggregate counts of 3 sampling replicates
Species	M1	M2	M3	M4
Pedobacter koreensis	5159	5471	3952	4328
Rhodoferax ferrireducens	978	749	9451	2130
Cryobacterium psychrophilum	1788	1768	2142	3701
Oxalobacter vibrioformis	776	2334	3069	641
Microvirus Enterobacteria phage PhiX174	1697	1366	1351	1592
Calothrix parietina	5411	201	20	156
Segetibacter aerophilus	1015	967	580	2241
Sphingobacterium shayense	26	357	3402	779
Frankia alni	452	711	967	2114
Pedobacter kwangyangensis	948	1813	665	393
Aeromicrobium marinum	575	1567	712	744
Nocardioides islandensis	492	413	701	1112
Arthrobacter psychrolactophilus	711	482	397	940
Acidisoma tundrae	2170	79	19	122
Tepidanaerobacter syntrophicus	301	88	25	1655
Gluconobacter krungthepensis	1909	3	2	17
Lysobacter yangpyeongensis	323	798	284	277
Salinibacterium xinjiangense	322	482	332	460
Luteimonas mephitis	45	32	988	526
Sphingomonas sanxanigenens	1217	113	74	186
Sphingomonas wittichii	1271	86	27	196
Janthinobacterium lividum	567	231	205	502
Polaromonas naphthalenivorans	339	462	204	495
Chthoniobacter flavus	934	40	42	375
Pseudonocardia petroleophila	660	325	39	366
Beijerinckia mobilis	1199	7	11	84
Caulobacter henricii	123	133	539	482
Microcoleus antarcticus	707	223	15	318
Gluconobacter morbifer	918	10	5	284
Flavobacterium succinicans	173	261	134	551
Beijerinckia derxii	1020	7	11	62
Methylotenera versatilis	48	119	455	421
Pseudomonas lundensis	545	145	91	241
Arthrobacter psychrochitiniphilus	293	188	142	374
Sphingomonas oligophenolica	818	26	23	57
Pedobacter insulae	161	31	520	201
Arthrobacter stackebrandtii	258	211	116	322
Treponema paraluiscuniculi	6	4	843	41
Chondromyces pediculatus	394	79	126	287
Psychrobacter halophilus	106	34	80	665
Knoellia aerolata	109	172	365	223
Variovorax paradoxus	182	212	61	375
Pedobacter panaciterrae	144	132	208	345
Terracoccus luteus	41	108	441	188
Desulfosporosinus meridiei	36	225	474	9
Cohnella soli	73	90	113	459
Kocuria gwangalliensis	121	278	148	177
Edaphobacter modestus	673	20	4	11
Carnobacterium funditum	237	150	55	210
Gemmatimonas aurantiaca	112	51	42	445
Candidatus Scalindua brodae	173	22	59	392
Mycobacterium simulans	39	459	99	44
Pseudomonas fragi	401	45	53	141
Polaromonas jejuensis	46	47	516	25
Chitinophaga soli	116	37	231	247
Nocardioides plantarum	211	166	30	222
Granulicella tundricola	627	1	0	0
Herbaspirillum chlorophenolicum	94	41	208	270
Candidatus Amoebophilus asiaticus	43	14	74	478
Tenacibaculum litopenaei	32	143	77	356
Bacteriovorax marinus	83	33	325	163
Brevibacillus ginsengisoli	51	17	452	72
Kineosporia mikuniensis	118	69	49	346
Runella limosa	92	86	31	355
Novosphingobium stygium	32	141	260	125
Janthinobacterium agaricidamnosum	173	65	136	173
Staphylococcus pasteuri	34	324	19	169
Prosthecobacter vanneervenii	2	0	2	537
Saccharopolyspora cebuensis	49	58	112	316
Kribbella ginsengisoli	118	39	79	296
Asticcacaulis benevestitus	503	1	2	11
Methylotenera mobilis	60	55	134	219
Solirubrobacter soli	98	112	150	108
Hydrocarboniphaga daqingensis	96	75	28	245
Pseudomonas brassicacearum	12	16	275	133
Pseudomonas migulae	177	67	48	138
Arthrobacter rhombi	128	113	29	149
Clostridium frigoris	25	183	194	13
Micrococcus yunnanensis	197	106	18	92
Brevundimonas bullata	199	100	22	89
Pedobacter cryoconitis	60	63	43	240
Pseudomonas umsongensis	192	48	53	108
Methylobacterium goesingense	212	70	38	75
Acinetobacter lwoffii	201	96	13	84
Streptococcus vestibularis	219	70	7	82
Telmatospirillum siberiense	13	5	71	288
Arthrospira fusiformis	95	36	50	178
Devosia limi	64	39	144	110
Beijerinckia indica	0	3	53	297
Pseudomonas corrugata	88	47	76	140
Clostridium thermosuccinogenes	0	34	40	277
Pseudonocardia hydrocarbonoxydans	106	93	41	103
Rhodocyclus purpureus	26	3	41	269
Brachyspira ibaraki	21	15	195	100
Xanthobacter viscosus	142	41	14	117
Dokdonella ginsengisoli	210	43	17	44
Hyphomicrobium vulgare	21	19	175	98
Mycoplasma insons	66	82	42	107
Gordonia jacobaea	275	5	2	2
Crenothrix polyspora	14	76	135	56
Azoarcus evansii	3	1	50	223
Pseudomonas tremae	173	33	10	59
Aeromicrobium ginsengisoli	42	36	18	174
Bdellovibrio exovorus	38	58	42	121
Megasphaera hominis	38	24	43	150
Sporosarcina psychrophila	77	73	16	80
Planomicrobium okeanokoites	154	62	3	27
Kaistobacter terrae	90	56	8	91
Pseudomonas brenneri	143	48	7	41
Flammeovirga pacifica	8	5	28	197
Arthronema africanum	73	35	3	122
Brevundimonas staleyi	96	35	13	78
Edaphobacter modestum	208	0	4	2
Luteimonas aquatica	22	18	81	86
Flavisolibacter ginsengisoli	57	20	19	110
Paenibacillus contaminans	39	12	97	57
Oleomonas sagaranensis	8	4	2	191
Chryseobacterium taichungense	2	19	139	39
Methylosinus pucelana	176	0	3	12
Phenylobacterium lituiforme	147	3	14	26
Lysobacter niabensis	33	87	32	31
Rhodococcus percolatus	49	31	13	89
Modestobacter versicolor	61	33	8	77
Propionispora hippei	46	43	58	31
Pseudomonas mandelii	72	34	24	46
Bacillus longiquaesitum	31	13	65	67
Carnobacterium maltaromaticum	39	51	4	81
Euzebya tangerina	18	47	38	71
Alkaliphilus crotonatoxidans	57	39	63	11
Pedobacter rhizospharae	158	0	3	7
Pilimelia columellifera	152	6	1	8
Aeromicrobium ponti	33	39	48	42
Steroidobacter denitrificans	56	4	20	81
Actinomyces naturae	28	69	8	54
Propionivibrio limicola	10	12	33	104
Caulobacter tundrae	155	0	3	0
Pedobacter metabolipauper	24	17	35	80
Legionella waltersii	0	13	5	137
Blastococcus aggregatus	80	33	8	34
Saccharopolyspora shandongensis	20	16	46	73
Bacteriovorax litoralis	19	22	68	45
Streptomyces albireticuli	12	59	7	73
Acidiphilium symbioticum	73	2	2	73
Paenibacillus tarimensis	58	22	64	5
Sphingomonas asaccharolytica	111	11	7	20
Oerskovia paurometabola	57	23	7	61
Pseudomonas azotoformans	30	22	6	86
Bellilinea caldifistulae	5	14	96	29
Frigoribacterium faeni	24	12	24	79
Microbacterium xinjiangensis	12	38	42	45
Rickettsiella grylli	134	0	0	0
Staphylococcus aureus	19	32	1	80
Clostridium bowmanii	38	32	49	12
Flavobacterium weaverense	3	5	29	92
Legionella fallonii	0	0	6	122
Spirosoma rigui	88	17	1	20
Geobacter pickeringii	6	10	80	30
Chelatococcus daeguensis	11	7	5	102
Dokdonella fugitiva	34	19	16	52
Alkaliphilus peptidifermentans	9	6	96	9
Planomicrobium koreense	56	32	0	31
Sphingomonas melonis	94	7	2	15
Flavobacterium micromati	26	32	19	40
Parapedobacter koreensis	11	7	11	88
Streptococcus sanguinis	72	17	9	19
Desulfomonile tiedjei	9	7	15	86
Clostridium caenicola	1	4	104	7
Sphingomonas fennica	48	30	4	33
Lentzea flavoverrucoides	102	2	1	8
Acidovorax wohlfahrtii	31	20	18	44
Methylobacterium radiotolerans	112	0	0	0
Rubellimicrobium roseum	40	31	6	34
Vogesella perlucida	8	18	14	71
Hymenobacter xinjiangensis	68	7	5	29
Flavobacterium resistens	7	27	7	68
Delftia lacustris	10	18	39	40
Sphingomonas insulae	38	14	9	45
Pedobacter daejeonensis	91	3	4	8
Streptococcus infantis	54	20	2	30
Salinibacterium amurskyense	21	21	24	40
Methylobacillus glycogenes	11	7	63	22
Leucobacter chironomi	8	5	13	76
Arthrobacter gangotriensis	27	22	9	40
Methylocella silvestris	65	3	4	26
Rickettsia asiatica	0	0	10	87
Flavobacterium swingsii	4	27	28	37
Microbulbifer okinawensis	10	2	12	72
Sphingomonas hunanensis	41	16	12	26
Denitratisoma oestradiolicum	3	0	3	89
Variovorax ginsengisoli	12	19	15	48
Pedobacter westerhofensis	50	2	18	24
Variovorax boronicumulans	21	27	10	36
Pseudomonas stutzeri	62	8	2	21
Flavobacterium reichenbachii	5	7	33	48
Pedobacter africanus	36	21	10	26
Flavobacterium terrigena	1	1	61	29
Arthrobacter crystallopoietes	33	23	4	31
Caldithrix palaeochoryensis	17	11	15	48
Bifidobacterium bombi	7	6	30	48
Roseomonas aquatica	40	25	6	20
Curtobacterium pusillum	25	9	24	33
Sphingomonas elodea	75	7	3	5
Ectothiorhodospira haloalkaliphila	1	5	43	41
Caulobacter crescentus	58	7	1	22
Veillonella dispar	67	9	2	9
Methylobacterium mesophilicum	83	1	0	3
Knoellia subterranea	35	22	6	24
Methylocella tundrae	86	0	0	0
Citricoccus alkalitolerans	38	19	0	29
Pseudonocardia compacta	11	15	25	34
Lysobacter koreensis	8	47	10	19
Achromobacter arsenitoxydans	12	3	0	69
Exiguobacterium mexicanum	65	10	0	8
Pseudomonas xanthomarina	58	10	0	15
Planococcus maritimus	44	15	1	22
Lautropia mirabilis	12	10	7	53
Propionibacterium acnes	36	20	11	13
Sphingopyxis witflariensis	33	12	5	29
Nostoc entophytum	31	17	1	30
Pseudonocardia kongjuensis	14	12	11	42
Sphingopyxis ginsengisoli	0	0	1	78
Rhodoferax antarcticus	20	8	14	37
Azohydromonas australica	14	13	9	42
Pseudomonas viridiflava	48	20	1	9
Variovorax soli	6	4	63	4
Gallionella capsiferriformans	0	0	76	0
Microbispora rosea	27	26	1	21
Thauera selenatis	18	7	10	39
Burkholderia brasilensis	10	2	4	58
Fulvivirga kasyanovii	9	15	2	47
Curvibacter gracilis	18	8	24	23
Sphingomonas dokdonensis	63	2	1	7
Arenimonas malthae	16	38	2	16
Niabella soli	3	4	2	63
Prosthecobacter fluviatilis	2	0	6	63
Agrococcus versicolor	12	19	13	25
Conexibacter woesei	6	40	13	9
Rhodococcus qingshengii	26	16	6	20
Modestobacter marinus	24	11	3	30
Sanguibacter suarezii	4	10	7	46
Aurantimonas manganoxydans	25	17	14	11
Stenotrophomonas retroflexus	21	16	2	27
Cryocola antiquus	7	3	50	6
Lysobacter deserti	4	35	16	11
Haemophilus parainfluenzae	20	17	3	25
Janibacter anophelis	19	13	4	29
Methylobacterium adhaesivum	26	12	8	19
Hyphomicrobium aestuarii	4	11	23	27
Uliginosibacterium gangwonense	6	1	1	57
Erwinia mallotivora	50	3	3	9
Clostridium alkalicellulosi	1	14	45	4
Ancylobacter aquaticus	2	6	0	56
Rhodococcus globerulus	19	12	5	27
Streptococcus pseudopneumoniae	30	10	4	19
Neisseria mucosa	26	11	11	15
Candidatus Liberibacter solanacearum	17	0	0	44
Blastomonas natatoria	61	0	0	0
Actinomadura maheshkhaliensis	48	5	0	7
Flavobacterium aquatile	4	0	7	49
Flavobacterium omnivorum	12	17	12	19
Clostridium cadaveris	3	0	52	5
Pontibacter niistensis	32	15	0	11
Mitsuaria chitosanitabida	55	0	0	1
Geobacter toluenoxydans	5	0	6	44
Pseudomonas moraviensis	23	8	5	19
Acidiphilium acidophilum	5	2	1	46
Micrococcus luteus	34	6	0	14
Legionella rowbothamii	1	2	6	45
Planomicrobium glaciei	26	12	3	13
Methylonatrum kenyense	6	13	6	28
Erythromicrobium ramosum	1	6	0	45
Legionella pneumophila	0	10	21	21
Kineococcus radiotolerans	28	9	0	15
Candidatus Protochlamydia amoebophila	2	8	15	27
Patulibacter americanus	12	29	6	5
Sphingomonas echinoides	32	4	1	14
Rhodovibrio sodomensis	6	6	32	5
Cycloclasticus oligotrophus	5	16	16	12
Flavobacterium branchiophilum	4	12	6	27
Methyloversatilis universalis	0	1	6	42
Phycicoccus dokdonensis	13	6	8	21
Nocardiopsis terrae	4	27	0	16
Demequina aurantiaca	3	1	6	36
Hymenobacter soli	18	9	0	19
Curtobacterium flaccumfaciens	40	5	1	0
Caldilinea tarbellica	8	7	5	25
Kineosporia rhizophila	12	11	1	21
Microcoleus vaginatus	17	13	0	15
Flavobacterium algicola	9	9	8	19
Methylobacterium organophilum	39	5	0	0
Rhodococcus yunnanensis	13	13	2	16
Burkholderia seminalis	39	1	1	2
Flavobacterium glycines	12	10	6	15
Lewinella marina	2	7	1	33
Propionibacterium humerusii	13	15	6	9
Acinetobacter johnsonii	8	12	0	22
Acidovorax valerianellae	16	5	9	12
Actinoalloteichus alkalophilus	42	0	0	0
Carboxydocella ferrireducens	1	1	28	12
Treponema calligyrum	0	1	24	17
Psychrobacter glacincola	15	10	4	12
Methylosinus acidophilus	41	0	0	0
Ehrlichia ovina	20	3	3	15
Pseudomonas veronii	13	5	2	21
Caloramator mitchellensis	3	4	13	21
Dechloromonas hortensis	7	4	7	23
Azospirillum palatum	17	3	4	17
Mycetocola lacteus	6	6	17	12
Mycobacterium vanbaalenii	4	0	35	2
Actinocatenispora silicis	6	3	20	11
Rhodothermus clarus	2	1	11	26
Enhydrobacter aerosaccus	9	14	1	16
Phyllobacterium catacumbae	14	6	12	8
Kocuria rhizophila	8	9	6	16
Geobacter psychrophilus	7	1	28	3
Rhodoplanes cryptolactis	9	1	8	21
Mycetocola reblochoni	0	1	36	2
Xanthobacter polyaromaticivorans	16	2	3	17
Arthrobacter psychrophenolicus	16	8	1	13
Bradyrhizobium jicamae	1	2	1	34
Agrococcus terreus	12	6	12	8
Blautia coccoides	19	3	13	3
Persicobacter psychrovividus	0	0	0	37
Streptomyces roseogilvus	28	2	2	5
Mycobacterium pinnipedii	4	9	8	16
Novosphingobium acidiphilum	23	1	1	12
Amycolatopsis xylanica	5	15	0	17
Cellulomonas cellasea	7	0	2	27
Acidiphilium angustum	30	0	3	3
Clostridium termitidis	5	29	1	1
Desulfonatronum thiosulfatophilum	1	1	11	23
Sphingopyxis chilensis	7	3	4	22
Arsenicicoccus bolidensis	0	9	13	14
Megamonas funiformis	16	4	9	7
Nocardioides lentus	5	16	1	13
Novosphingobium lentum	17	2	8	8
Rhodanobacter thiooxydans	5	7	7	16
Desulfosporosinus lacus	4	10	20	1
Kineococcus gynurae	6	9	3	17
Halomonas sinaiensis	1	11	16	6
Burkholderia andropogonis	34	0	0	0
Pelotomaculum isophthalicicum	3	6	10	15
Streptomyces danangensis	7	1	2	24
Luteolibacter algae	7	6	2	19
Roseomonas massiliensis	14	5	1	14
Sphingobacterium faecium	21	3	0	9
Veillonella parvula	22	4	0	7
Labrys wisconsinensis	26	2	0	5
Streptococcus parasanguinis	24	3	1	5
Treponema porcinum	33	0	0	0
Leptothrix discophora	10	4	5	14
Geobacter uraniireducens	1	0	24	7
Thiohalorhabdus denitrificans	4	8	14	6
Arthrobacter nicotianae	16	8	0	8
Pseudomonas rhodesiae	0	19	0	13
Carnobacterium viridans	8	6	2	16
Ancylobacter polymorphus	1	0	0	30
Paracoccus marcusii	7	8	0	16
Lysobacter soli	7	13	8	3
Rubellimicrobium aerolatum	5	4	1	21
Novosphingobium subterraneum	30	0	0	0
Corynebacterium kroppenstedtii	5	4	9	12
Methylobacterium marchantiae	21	3	1	5
Acinetobacter ursingii	6	10	10	4
Rhodobacter ovatus	2	3	15	10
Thiorhodococcus pfennigii	6	0	2	22
Saccharospirillum salsuginis	5	6	1	18
Acidovorax facilis	8	10	3	9
Rubellimicrobium mesophilum	10	4	3	13
Cellvibrio gandavensis	16	5	1	7
Legionella shakespearei	2	3	2	22
Rhizobium alamii	6	6	1	16
Actinoallomurus luridus	6	6	4	13
Geodermatophilus obscurus	9	17	1	2
Demequina globuliformis	6	12	5	5
Roseomonas terpenica	7	4	1	16
Dehalogenimonas lykanthroporepellens	1	7	7	13
Granulicatella adiacens	17	4	1	6
Staphylococcus caprae	4	15	1	8
Flavobacterium gelidilacus	1	2	1	24
Phenylobacterium mobile	9	3	6	10
Gluconobacter kondonii	28	0	0	0
Lysobacter concretionis	12	6	1	9
Streptococcus tigurinus	13	7	1	7
Litoricola lipolytica	27	0	0	0
Lysinibacillus xylanilyticus	21	0	1	5
Lysobacter daejeonensis	4	14	5	4
Roseococcus suduntuyensis	2	1	0	24
Oerskovia enterophila	4	4	2	16
Psychrobacter namhaensis	1	4	1	20
Sporotomaculum syntrophicum	5	1	8	12
Escherichia albertii	12	0	9	5
Bdellovibrio bacteriovorus	0	4	9	13
Sphingomonas soli	8	7	9	2
Hydrogenophaga defluvii	4	7	7	8
Peptoniphilus coxii	5	0	7	13
Kribbella koreensis	1	18	1	5
Bacillus litoralis	7	0	13	5
Fusobacterium nucleatum	14	8	1	2
Corynebacterium tuberculostearicum	6	5	6	8
Mannheimia caviae	3	0	5	16
Pseudomonas fluorescens	7	1	2	14
Bifidobacterium subtile	5	0	4	15
Acinetobacter calcoaceticus	18	3	0	3
Cellulomonas denverensis	5	9	6	4
Pedobacter heparinus	6	3	5	10
Phenylobacterium falsum	11	5	1	6
Leptolyngbya antarctica	14	4	0	5
Arthrobacter halodurans	6	5	2	10
Actinocatenispora thailandica	5	5	2	11
Nitrosococcus watsoni	7	0	2	14
Pedobacter hartonius	4	7	5	7
Actinoallomurus yoronensis	1	0	21	1
Gallionella ferruginea	2	0	7	14
Novosphingobium mathurense	8	5	2	8
Geothrix fermentans	0	0	1	22
Streptococcus oralis	11	8	2	2
Pelomonas saccharophila	8	0	4	10
Terriglobus roseus	22	0	0	0
Veillonella atypica	17	1	0	4
Rothia mucilaginosa	14	5	1	2
Macrococcus caseolyticus	16	0	0	6
Desulfovibrio oryzae	4	6	9	3
Pedomicrobium manganicum	3	1	12	6
Soehngenia saccharolytica	6	0	4	12
Planomicrobium flavidum	13	5	0	4
Devosia insulae	2	2	0	18
Aeromicrobium kwangyangensis	8	11	1	1
Staphylococcus epidermidis	1	13	0	7
Ammonifex thiophilus	12	0	0	9
Desulfotomaculum indicum	7	1	4	9
Pseudochrobactrum kiredjianiae	5	3	0	13
Symploca atlantica	17	0	0	4
Flavobacterium frigidarium	3	7	4	7
Heliorestis baculata	0	4	15	2
Sphingomonas panni	8	2	3	8
Dactylosporangium maewongense	7	6	0	8
Enterobacter hormaechei	13	5	1	2
Oceanisphaera laurenciae	14	0	1	6
Cellulomonas xylanilytica	7	2	0	12
Psychrobacter cryohalolentis	19	0	0	2
Aminiphilus circumscriptus	3	0	1	17
Finegoldia magna	1	2	8	10
Devosia geojensis	7	0	5	9
Ramlibacter tataouinensis	6	1	5	9
Aquimonas voraii	8	0	4	9
Kaistia soli	0	0	5	15
Mycoplasma iguanae	0	0	4	16
Legionella worsleiensis	4	0	2	14
Shinella yambaruensis	0	0	12	8
Oscillospira eae	14	2	2	2
Flavobacterium saliperosum	2	2	3	13
Thiobacillus sajanensis	10	0	3	7
Staphylococcus hominis	6	4	2	8
Pseudomonas vancouverensis	6	4	0	10
Flavobacterium frigidimaris	9	4	1	6
Pseudomonas syringae	6	5	5	4
Lachnospira pectinoschiza	1	11	4	4
Aeromicrobium alkaliterrae	3	3	2	11
Pedobacter agri	3	4	5	7
Microbacterium pygmaeum	9	2	1	7
Aminobacter aminovorans	1	2	2	14
Zhihengliuella halotolerans	9	6	0	4
Denitrobacter permanens	4	2	2	11
Bacillus arbutinivorans	5	0	0	14
Cerasicoccus arenae	6	5	2	6
Corynebacterium accolens	1	5	2	11
Pseudoxanthomonas yeongjuensis	9	3	3	4
Chlorobaculum limnaeum	2	1	9	7
Arthrobacter creatinolyticus	2	7	1	8
Bacteroides denticanum	18	0	0	0
Chondromyces apiculatus	0	6	6	6
Dethiobacter alkaliphilus	0	1	3	14
Limnohabitans parvus	3	1	2	12
Bradyrhizobium pachyrhizi	5	3	0	10
Kocuria palustris	10	4	1	3
Cyanobacterium aponinum	9	3	0	5
Acinetobacter indicus	7	4	1	5
Sterolibacterium denitrificans	0	0	1	16
Erysipelothrix muris	8	1	2	6
Kribbella sandramycini	0	6	1	10
Acidovorax anthurii	4	1	2	10
Bacillus nealsonii	3	4	8	2
Sphingomonas mali	8	2	1	5
Desulfuromonas thiophila	1	5	3	7
Microcystis panniformis	5	5	1	5
Nitrosovibrio tenuis	3	2	2	9
Flavobacterium antarcticum	2	5	0	9
Blastochloris gulmargensis	0	1	1	14
Terriglobus saanensis	16	0	0	0
Microbacterium flavum	3	3	4	6
Thermoanaerobacter inferii	3	0	6	7
Pirellula staleyi	2	6	5	3
Sphingomonas japonica	8	4	1	3
Mesorhizobium camelthorni	3	0	3	10
Rhodoplanes roseus	1	0	7	8
Ornithinicoccus hortensis	6	5	0	4
Georgenia ferrireducens	6	9	0	0
Hymenobacter daecheongensis	4	3	0	8
Ralstonia insidiosa	11	0	0	4
Thauera mechernichensis	0	0	1	14
Thermodesulfovibrio thiophilus	1	1	5	8
Luteococcus peritonei	2	5	1	7
Candidatus Rhabdochlamydia crassificans	2	6	6	1
Deefgea rivuli	4	1	5	5
Rathayibacter caricis	4	3	1	7
Flavobacterium chungangense	3	3	4	5
Porphyromonas cangingivalis	15	0	0	0
Burkholderia phenoliruptrix	0	1	13	1
Demequina salsinemoris	8	2	4	1
Marinobacter zhanjiangensis	5	0	0	9
Pedomicrobium australicum	4	3	6	1
Kouleothrix aurantiaca	4	4	3	3
Bifidobacterium tsurumiense	0	0	7	7
Brevundimonas olei	9	0	0	5
Novosphingobium indicum	11	1	0	2
Sporichthya polymorpha	7	0	1	6
Thermogemmatispora onikobensis	4	2	4	4
Opitutus terrae	1	0	5	8
Rhodococcus fascians	5	2	1	6
Rhodobacter apigmentum	2	3	3	6
Staphylococcus xylosus	0	2	9	3
Xanthomonas oryzae	2	3	2	6
Azospirillum rugosum	8	1	3	1
Labrys methylaminiphilus	13	0	0	0
Paenibacillus prosopidis	1	4	0	8
Ferrimicrobium acidiphilum	2	0	5	6
Staphylococcus lugdunensis	3	3	0	7
Leptotrichia wadei	13	0	0	0
Acinetobacter rhizosphaerae	6	0	1	6
Nevskia ramosa	0	4	0	9
Rhodococcus kyotonensis	7	4	0	2
Flavobacterium fryxellicola	4	2	5	2
Prosthecobacter dejongeii	0	0	3	10
Thermobaculum terrenum	0	5	1	7
Longilinea arvoryzae	0	3	3	7
Roseomonas aestuarii	9	1	0	3
Exiguobacterium indicum	8	3	0	2
Dialister micraerophilus	0	1	7	5
Emticicia oligotrophica	1	4	3	4
Zhihengliuella salsuginis	1	2	0	9
Sphingomonas suberifaciens	4	0	6	2
Pseudomonas oryzihabitans	1	11	0	0
Desulfovibrio psychrotolerans	6	1	0	5
Leucobacter chromiiresistens	3	2	2	5
Streptacidiphilus griseus	1	1	5	5
Leucothrix mucor	2	4	3	3
Porphyromonas bennonis	11	1	0	0
Ochrobactrum anthropi	5	1	1	5
Corynebacterium ureicelerivorans	2	2	2	6
Shinella fusca	1	0	6	5
Sutterella sanguinus	1	1	1	9
Niastella koreensis	4	2	1	5
Chroococcus minutus	4	3	0	5
Campylobacter gracilis	10	1	0	0
Rhodococcus baikonurensis	6	3	1	1
Rhodococcus coprophilus	3	3	1	4
Pelomonas puraquae	3	2	0	6
Shewanella pneumatophori	1	0	4	6
Peptostreptococcus anaerobius	0	2	5	4
Thermomonas brevis	2	2	5	2
Paenibacillus pasadenensis	3	4	4	0
Streptococcus anginosus	6	0	3	2
Acinetobacter junii	2	3	0	6
Gemmata obscuriglobus	6	1	3	1
Acinetobacter guillouiae	5	0	0	6
Pseudomonas alcaligenes	6	0	0	5
Sphingobacterium bambusae	6	0	1	4
Nevskia soli	0	0	5	6
Inquilinus ginsengisoli	11	0	0	0
Agrococcus citreus	0	5	5	1
Veillonella montpellierensis	4	0	3	4
Hydrogenophaga pseudoflava	1	1	2	7
Microbacterium marinilacus	1	0	6	4
Acinetobacter antiviralis	2	0	2	7
Thiomonas thermosulfata	2	1	3	5
Novosphingobium aromaticivorans	5	2	1	3
Leuconostoc gasicomitatum	0	0	8	2
Clostridium cavendishii	1	1	7	1
Propionivibrio dicarboxylicus	0	1	5	4
Marinomonas brasiliensis	0	0	0	10
Microbacterium pumilum	3	4	1	2
Burkholderia ubonensis	2	2	3	3
Roseomonas lacus	5	1	0	4
Paenibacillus gansuensis	5	3	1	1
Anaerospora hongkongensis	0	0	8	2
Sporosarcina luteola	1	4	5	0
Jiangella ginsengisoli	1	0	1	8
Sporosarcina pasteurii	4	0	2	4
Paenibacillus dendritiformis	2	1	0	7
Clostridium proteolyticus	3	0	2	5
Desulfonauticus autotrophicus	1	0	8	1
Sphingomonas leidyia	2	2	0	6
Acidisoma sibirica	10	0	0	0
Bacillus simplex	6	4	0	0
Butyrivibrio proteoclasticus	5	1	3	1
Leuconostoc mesenteroides	0	1	9	0
Marinobacter arcticus	0	1	4	5
Sphingomonas pseudosanguinis	3	2	1	4
Peptoniphilus ivorii	4	0	4	2
Parabacteroides goldsteinii	5	0	2	3
Bacteroides rodentium	1	2	3	4
Methylocella palustris	0	0	0	10
Pelagicoccus croceus	2	0	1	7
Sphingomonas yabuuchiae	0	1	8	1
Spirosoma linguale	4	0	1	5
Kingella oralis	5	2	0	3
Chryseobacterium soli	4	0	0	6
Brevibacillus parabrevis	0	0	6	3
Cupriavidus basilensis	4	2	0	3
Amaricoccus macauensis	5	0	1	3
Chloroflexus aurantiacus	7	0	0	2
Sphingomonas hankookensis	0	0	0	9
Propionibacterium microaerophilum	4	0	0	5
Stenotrophomonas acidaminiphila	1	3	0	5
Maricaulis indicus	5	1	0	3
Flavobacterium flevense	0	0	3	6
Actinokineospora inagensis	4	0	2	3
Acinetobacter tjernbergiae	6	3	0	0
Prevotella timonensis	2	0	3	4
Flavobacterium hydatis	2	2	2	3
Marinomonas basaltis	0	0	4	5
Carnobacterium inhibens	3	1	2	3
Bibersteinia trehalosi	0	6	0	3
Microbacterium profundi	1	2	1	5
Prosthecobacter debontii	0	1	2	6
Corynebacterium coyleae	5	0	0	4
Devosia ginsengisoli	0	1	1	7
Rhizobium indigoferae	5	2	2	0
Rhodococcus phenolicus	3	3	0	3
Nannocystis pusilla	3	1	2	3
Selenomonas infelix	3	4	2	0
Niastella populi	0	0	0	9
Dyella ginsengisoli	6	3	0	0
Desulfacinum subterraneum	1	0	2	5
Syntrophomonas palmitatica	0	7	1	0
Paracoccus carotinifaciens	2	3	0	3
Actinoalloteichus nanshanensis	1	5	0	2
Pseudomonas savastanoi	5	1	0	2
Brachybacterium arcticum	4	1	1	2
Campylobacter concisus	8	0	0	0
Mesorhizobium opportunistum	8	0	0	0
Hymenobacter roseosalivarius	3	2	0	3
Aeromicrobium panaciterrae	0	1	3	4
Micromonospora halophytica	1	3	0	4
Kineosporia babensis	3	0	5	0
Mycobacterium lentiflavum	0	1	0	7
Rhodococcus maanshanensis	3	1	2	2
Methanofollis ethanolicus	0	5	2	1
Acinetobacter radioresistens	6	0	2	0
Desulfosporosinus auripigmenti	1	3	4	0
Parachlamydia acanthamoebae	0	0	8	0
Roseospira visakhapatnamensis	0	0	1	7
Hyphomicrobium hollandicum	0	3	3	2
Pseudomonas borealis	0	2	3	3
Novosphingobium hassiacum	1	0	1	6
Flavobacterium pectinovorum	1	1	0	6
Sphingopyxis alaskensis	3	0	0	5
Anaerococcus tetradius	2	0	0	6
Rothia dentocariosa	7	0	0	1
Mycobacterium pallens	2	0	4	2
Mycobacterium madagascariense	1	1	5	1
Methylibium petroleiphilum	3	2	3	0
Myroides odoratus	0	0	0	8
Lewinella lutea	0	0	0	8
Lactococcus lactis	3	3	1	1
Aquicella siphonis	4	1	0	3
Aurantimonas coralicida	6	2	0	0
Litoricola marina	1	0	0	7
Clavibacter michiganensis	4	0	2	1
Catenulispora cavernae	4	1	0	2
Acinetobacter xiamenensis	1	2	0	4
Methylobacterium longum	7	0	0	0
Anaerococcus prevotii	0	0	7	0
Desulfofrigus oceanense	1	2	0	4
Lactobacillus manihotivorans	0	4	1	2
Syntrophobacter wolinii	0	0	3	4
Sphingobium ummariense	3	0	0	4
Campylobacter rectus	2	3	0	2
Lysobacter capsici	1	1	1	4
Hymenobacter chitinivorans	0	1	0	6
Chryseobacterium greenlandense	2	0	3	2
Marinobacter sediminum	0	2	0	5
Phycicoccus aerophilus	0	4	0	3
Georgenia deserti	3	1	3	0
Sphingopyxis granuli	0	1	0	6
Erwinia tasmaniensis	3	3	1	0
Agromyces salentinus	3	0	1	3
Pseudonocardia saturnea	0	2	3	2
Acetobacterium bakii	0	0	5	2
Sphingobium faniae	7	0	0	0
Oerskovia ginkgo	2	3	0	2
Halomonas fontilapidosi	0	0	7	0
Ectothiorhodospira imhoffii	0	0	0	7
Streptococcus fryi	5	0	1	1
Pimelobacter simplex	3	1	0	3
Corynebacterium falsenii	6	1	0	0
Clostridium thermoalcaliphilum	5	2	0	0
Gloeotrichia echinulata	0	1	0	6
Streptococcus cristatus	4	0	0	3
Methanoculleus receptaculi	0	5	2	0
Halorhodospira halochloris	2	1	1	3
Desulfovibrio caledoniensis	0	0	0	7
Hymenobacter norwichensis	2	3	0	2
Bacillus olivae	4	1	1	1
Virgibacillus byunsanensis	3	1	3	0
Clostridium cellulolyticum	0	2	5	0
Planctomyces limnophilus	1	1	2	3
Peptoniphilus methioninivorax	1	4	0	2
Agrococcus jenensis	4	0	0	3
Pseudaminobacter defluvii	2	2	2	1
Corynebacterium matruchotii	2	3	0	2
Desulfurispora thermophila	2	0	0	5
Tepidimonas ignava	3	0	3	1
Bartonella rochalimae	2	0	3	2
Mesorhizobium septentrionale	1	3	0	3
Gemella sanguinis	1	0	1	5
Mesorhizobium alhagi	0	2	1	4
Methylobacterium gregans	3	3	1	0
Actinopolyspora indiensis	0	0	0	6
Planctomyces maris	0	1	1	4
Brachybacterium tyrofermentans	0	0	0	6
Micrococcus flavus	1	1	3	1
Desulfosarcina ovata	1	0	2	3
Nannocystis exedens	0	4	2	0
Moraxella caviae	3	1	0	2
Clostridium tunisiense	5	1	0	0
Thioalkalivibrio jannaschii	5	0	0	1
Kaistia granuli	1	2	0	3
Thermomonas dokdonensis	2	1	0	3
Flavobacterium xinjiangense	1	0	0	5
Serratia entomophila	2	2	0	2
Brachybacterium faecium	3	0	1	2
Geobacter hydrogenophilus	0	0	0	6
Paenibacillus chinjuensis	0	0	0	6
Phenylobacterium koreense	3	0	0	3
Pediococcus argentinicus	0	6	0	0
Paracoccus aminovorans	2	2	0	2
Enterococcus inusitatus	6	0	0	0
Pseudomonas mediterranea	3	3	0	0
Cellulomonas chitinilytica	2	0	2	2
Alloscardovia omnicolens	0	0	0	6
Peptoniphilus gorbachii	0	1	5	0
Oscillatoria corallinae	2	3	0	1
Nostoc punctiforme	0	0	0	6
Acholeplasma cavigenitalium	0	0	2	4
Thermodesulfatator atlanticus	0	0	0	6
Pseudomonas graminis	4	1	0	1
Streptomyces alni	0	6	0	0
Devosia chinhatensis	1	0	1	4
Anaerococcus hydrogenalis	0	0	3	3
Micromonospora carbonacea	4	0	0	2
Marinomonas arenicola	3	0	0	3
Mesoplasma entomophilum	2	3	0	1
Arthrobacter soli	2	2	0	2
Hydrogenophaga palleronii	0	0	1	5
Brevundimonas diminuta	0	3	0	3
Ochrobactrum thiophenivorans	4	0	0	2
Pseudomonas lutea	4	2	0	0
Psychrobacter proteolyticus	0	3	0	3
Enterococcus faecalis	0	0	0	6
Actinoplanes pallidoaurantiacus	2	1	0	3
Burkholderia glathei	5	1	0	0
Chromobacterium subtsugae	0	1	2	3
Sulfurimonas paralvinellae	0	0	3	3
Pseudomonas fuscovaginae	1	0	4	1
Polaribacter butkevichii	2	1	0	3
Thalassospira tepidiphila	0	3	0	3
Dietzia maris	1	5	0	0
Ruegeria lacuscaerulensis	3	0	2	1
Thermovenabulum ferriorganovorum	0	2	0	3
Kitasatospora paranensis	0	2	3	0
Pseudomonas guineae	1	0	0	4
Clostridium histolyticum	2	0	0	3
Dyadobacter hamtensis	0	1	2	2
Pseudomonas teessidea	2	1	1	1
Bacillus psychrosaccharolyticus	5	0	0	0
Chryseobacterium hispanicum	2	0	0	3
Rubrivivax benzoatilyticus	1	1	0	3
Peptococcus niger	2	2	0	1
Janibacter hoylei	2	1	0	2
Bacillus butanolivorans	3	0	1	1
Stenotrophomonas chelatiphaga	2	0	0	3
Devosia hwasunensis	1	0	0	4
Cryptosporangium arvum	2	3	0	0
Leptolyngbya laminosa	1	0	0	4
Borrelia anserina	1	1	0	3
Pedobacter nyackensis	0	2	1	2
Paenibacillus castaneae	2	0	1	2
Negativicoccus succinicivorans	1	0	2	2
Streptomyces chartreusis	4	0	1	0
Myroides injenensis	1	4	0	0
Streptomyces neyagawaensis	1	0	0	4
Streptomyces lazureus	1	0	3	1
Leuconostoc carnosum	0	0	3	2
Modestobacter multiseptatus	2	0	1	2
Desulfuromusa succinoxidans	0	0	5	0
Mycobacterium isoniacini	0	0	5	0
Corynebacterium vitaeruminis	0	0	2	3
Actinomyces meyeri	3	1	0	1
Citricoccus muralis	2	2	0	1
Planomicrobium chinense	2	2	0	1
Oribacterium sinus	5	0	0	0
Rhodanobacter lindaniclasticus	4	0	0	1
Mycobacterium obuense	0	2	1	2
Streptococcus intermedius	4	1	0	0
Paenibacillus caespitis	0	1	1	3
Mycobacterium brisbanense	2	0	0	3
Planococcus rifietoensis	3	2	0	0
Saccharopolyspora rectivirgula	0	0	0	5
Fervidobacterium pennivorans	0	0	0	5
Actinomyces georgiae	4	1	0	0
Yersinia ruckeri	5	0	0	0
Pseudomonas coronafaciens	4	0	0	1
Thiomonas perometabolis	0	0	4	1
Variovorax dokdonensis	3	0	1	1
Luteimonas terricola	2	2	1	0
Rhodococcus kroppenstedtii	0	0	1	4
Microbacterium aurum	0	0	1	4
Arcobacter skirrowii	4	1	0	0
Sulfurimonas autotrophica	0	0	2	3
Marinobacter algicola	4	0	0	1
Actinotalea fermentans	3	1	0	1
Halomonas sediminis	1	2	0	2
Bacillus cereus	1	2	1	1
Cohnella damuensis	0	2	2	1
Sporosarcina aquimarina	3	0	0	1
Helicobacter suncus	1	1	1	1
Haliangium ochraceum	0	0	0	4
Chryseobacterium caeni	0	2	0	2
Bacillus niacini	0	0	0	4
Devosia neptuniae	0	4	0	0
Myxococcus fulvus	4	0	0	0
Virgibacillus picturae	1	0	3	0
Paenibacillus pinihumi	1	2	1	0
Desulfovibrio litoralis	4	0	0	0
Gluconobacter thailandicus	4	0	0	0
Stenotrophomonas geniculata	1	2	1	0
Thiobacillus thiophilus	0	1	3	0
Acidocella aminolytica	0	0	0	4
Deinococcus yavapaiensis	0	1	0	3
Nocardia roseoalba	1	0	3	0
Rhodovulum euryhalinum	0	1	0	3
Saccharomonospora xinjiangensis	1	0	0	3
Flavobacterium granuli	1	0	0	3
Muricauda lutimaris	0	0	3	1
Sphingomonas yunnanensis	4	0	0	0
Deferribacter autotrophicus	1	0	1	2
Corallococcus exiguus	0	1	0	3
Agrobacterium albertimagni	0	1	1	2
Ochrobactrum pseudogrignonense	0	3	0	1
Roseospira thiosulfatophila	2	0	0	2
Paenibacillus alginolyticus	3	1	0	0
Neisseria flavescens	0	1	3	0
Candidatus Tammella caduceiae	1	0	3	0
Peptoniphilus asaccharolyticus	0	0	1	3
Chitinophaga ginsengisoli	0	0	2	2
Pseudomonas agarici	2	0	0	2
Ruminococcus bromii	0	0	0	4
Paenibacillus pini	0	0	0	4
Mycoplasma canadense	0	0	0	4
Streptomyces phaeoluteigriseus	0	3	1	0
Prevotella melaninogenica	3	1	0	0
Candidatus Hamiltonella defensa	4	0	0	0
Psychrobacter alimentarius	2	0	0	2
Paraprevotella clara	4	0	0	0
Actinomyces lingnae	3	0	0	1
Streptococcus bovis	1	3	0	0
Tindallia magadiensis	0	3	1	0
Acidiphilium organovorum	4	0	0	0
Mycobacterium shimoidei	1	0	3	0
Facklamia hominis	0	0	0	4
Erwinia papayae	4	0	0	0
Eggerthella sinensis	3	0	0	1
Lysobacter enzymogenes	0	3	0	1
Microbacterium esteraromaticum	4	0	0	0
Acidovorax temperans	1	1	1	1
Sphingobacterium multivorum	0	0	0	4
Arenimonas donghaensis	0	0	0	4
Pseudonocardia babensis	0	2	0	2
Clostridium perfringens	2	2	0	0
Mycobacterium arupense	4	0	0	0
Dyadobacter alkalitolerans	2	1	0	1
Agromyces cerinus	3	0	1	0
Porphyromonas endodontalis	4	0	0	0
Nocardia cummidelens	3	0	1	0
Psychroflexus gondwanensis	0	1	0	3
Corynebacterium appendicis	0	1	3	0
Fusobacterium periodonticum	4	0	0	0
Cohnella hongkongensis	0	0	0	4
Pseudomonas chloritidismutans	1	1	0	2
Thioalkalimicrobium sibiricum	0	0	0	4
Alkalibacterium iburiense	0	1	0	3
Virgisporangium aliadipatigenens	3	1	0	0
Agrobacterium larrymoorei	2	0	1	1
Corynebacterium ammoniagenes	4	0	0	0
Pedobacter kribbensis	1	1	2	0
Anabaena augstumalis	0	1	0	3
Sphingomonas roseiflava	3	0	0	1
Neorickettsia helminthoeca	2	0	0	2
Streptomyces kagawaensis	0	0	0	4
Planifilum fimeticola	1	0	0	3
Staphylococcus arlettae	0	0	0	4
Rhodococcus marinonascens	0	4	0	0
Pseudomonas luteola	3	0	0	1
Pseudomonas putida	1	2	1	0
Brevundimonas terrae	1	1	0	2
Tenacibaculum japonica	1	1	0	2
Kocuria assamensis	4	0	0	0
Bacteroides dorei	0	0	0	3
Pseudomonas poae	0	0	1	2
Halomonas zhanjiangensis	0	0	0	3
Comamonas odontotermitis	0	0	1	2
Nitrobacter alkalicus	1	0	0	2
Thermoanaerobacter sulfurigignens	0	0	0	3
Halothiobacillus kellyi	0	0	0	3
Sporosarcina soli	0	0	0	3
Clostridium carboxidivorans	1	2	0	0
Limnobacter litoralis	1	0	2	0
Saccharopolyspora halophila	0	0	0	3
Rhizobium pisi	1	0	0	2
Paracoccus homiensis	1	0	0	2
Rickettsiella melolonthae	1	1	1	0
Pedobacter suwonensis	0	1	1	1
Nitrobacter hamburgensis	0	1	1	1
Pseudomonas marginalis	0	1	0	2
Bacteroides acidifaciens	0	1	0	2
Saccharopolyspora gloriosa	0	1	0	2
Marinitoga hydrogenitolerans	0	3	0	0
Roseomonas ludipueritiae	0	0	0	3
Rhodococcus equi	0	0	0	3
Hymenobacter actinosclerus	0	0	1	2
Clostridium haemolyticum	0	3	0	0
Filifactor villosus	0	3	0	0
Pedobacter ginsengisoli	0	1	1	1
Streptococcus thermophilus	0	2	1	0
Novosphingobium yangbajingensis	0	1	1	1
Pseudonocardia khuvsgulensis	0	2	1	0
Bacillus thermoamylovorans	0	1	0	2
Acidimicrobium ferrooxidans	0	1	2	0
Chromatium weissei	0	1	2	0
Porphyromonas canoris	0	1	0	2
Peptostreptococcus stomatis	0	1	0	2
Clostridium vincentii	0	0	3	0
Collimonas pratensis	0	0	2	1
Verrucosispora sediminis	0	0	1	2
Emticicia ginsengisoli	0	0	2	1
Pelagicoccus mobilis	0	0	1	2
Streptomyces lucensis	0	2	0	1
Actinokineospora diospyrosa	0	3	0	0
Bacillus aryabhattai	0	0	0	3
Leptothrix cholodnii	0	0	3	0
Corynebacterium genitalium	0	0	0	3
Pseudomonas collierea	0	0	1	2
Anaerococcus vaginalis	0	0	0	3
Zobellia laminariae	0	0	3	0
Exiguobacterium sibiricum	0	2	0	1
Methylophaga lonarensis	0	0	0	3
Collinsella aerofaciens	0	3	0	0
Asticcacaulis biprosthecium	0	0	2	1
Rothia aeria	0	0	2	1
Staphylococcus equorum	0	1	0	2
Enterococcus durans	0	0	0	3
Slackia piriformis	0	0	3	0
Snowella rosea	1	0	1	1
Streptomyces gobitricini	1	0	2	0
Bradyrhizobium cytisi	1	0	1	1
Staphylococcus capitis	1	2	0	0
Buchnera aphidicola	3	0	0	0
Erwinia billingiae	3	0	0	0
Propionibacterium thoenii	2	1	0	0
Streptomonospora halophila	3	0	0	0
Pectinatus cerevisiiphilus	1	0	2	0
Flavobacterium columnare	2	0	0	1
Pontibacillus halophilus	3	0	0	0
Pseudomonas metavorans	1	0	1	1
Macrococcus brunensis	2	0	0	1
Bacillus foraminis	1	2	0	0
Pseudonocardia acaciae	1	0	2	0
Leptospira licerasiae	3	0	0	0
Agrobacterium viscosum	2	0	0	1
Paracoccus kamogawaensis	1	0	0	2
Serinicoccus chungangensis	1	1	0	1
Yersinia kristensenii	3	0	0	0
Bacillus thioparans	3	0	0	0
Deinococcus claudionis	2	1	0	0
Deinococcus alpinitundrae	1	0	0	2
Corynebacterium simulans	3	0	0	0
Selenomonas artemidis	2	1	0	0
Nocardia pigrifrangens	1	1	0	1
Wolbachia pipientis	3	0	0	0
Microbacterium liquefaciens	1	1	0	1
Coprobacillus cateniformis	3	0	0	0
Bacillus siralis	1	0	2	0
Acinetobacter bouvetii	2	0	0	1
Novosphingobium taihuense	3	0	0	0
Hymenobacter aerophilus	2	0	0	1
Hydrogenophilus denitrificans	1	0	1	1
Sphingomonas paucimobilis	3	0	0	0
Mycobacterium frederiksbergense	2	0	1	0
Corynebacterium sundsvallense	2	0	1	0
Syntrophomonas sapovorans	1	2	0	0
Luteibacter anthropi	2	0	1	0
Anaerobranca zavarzinii	2	0	1	0
Neisseria elongata	1	0	2	0
Bacillus herbersteinensis	1	0	0	2
Streptococcus lactarius	1	1	0	1
Stenotrophomonas koreensis	2	0	0	1
Dysgonomonas wimpennyi	3	0	0	0
Lutibacterium anuloederans	1	0	0	2
Desulfurispirillum alkaliphilum	1	1	0	1
Staphylococcus auricularis	0	0	0	2
Sulfobacillus yellowstonensis	1	0	0	1
Flavobacterium aquidurense	1	1	0	0
Exiguobacterium aurantiacum	2	0	0	0
Aurantimonas litoralis	0	0	1	1
Puniceicoccus vermicola	0	0	0	2
Mycoplasma haemominutum	1	0	1	0
Olsenella uli	2	0	0	0
Deinococcus ficus	0	0	0	2
Candidatus Phytoplasma prunorum	0	1	0	1
Paracoccus chinensis	1	1	0	0
Selenomonas noxia	1	1	0	0
Lysobacter gummosus	0	2	0	0
Gemella haemolysans	0	2	0	0
Devosia yakushimensis	0	1	0	1
Sedimentibacter hydroxybenzoicus	0	2	0	0
Acinetobacter schindleri	0	2	0	0
Vagococcus salmoninarum	2	0	0	0
Lysinibacillus macroides	0	0	0	2
Corynebacterium durum	2	0	0	0
Agrobacterium tumefaciens	2	0	0	0
Dactylosporangium roseum	0	2	0	0
Faecalibacterium prausnitzii	0	2	0	0
Dialister invisus	2	0	0	0
Azospirillum canadense	2	0	0	0
Rhizobium mesoamericanum	1	1	0	0
Cellvibrio fulvus	0	1	0	1
Agrobacterium rubi	1	1	0	0
Sphingomonas kwangyangensis	0	0	0	2
Sphingobacterium daejeonense	1	0	0	1
Desulfovibrio salexigens	1	0	0	1
Lactobacillus acidophilus	0	0	0	2
Rathayibacter tritici	1	1	0	0
Actinoplanes auranticolor	2	0	0	0
Spirulina subsalsa	0	2	0	0
Mycobacterium pyrenivorans	1	0	1	0
Klebsiella granulomatis	1	0	1	0
Nostoc flagelliforme	0	1	0	1
Psychrobacter luti	1	1	0	0
Pseudonocardia asaccharolytica	0	0	0	2
Phyllobacterium ifriqiyense	0	0	0	2
Exiguobacterium antarcticum	2	0	0	0
Rheinheimera texasensis	0	0	0	2
Fusobacterium naviforme	2	0	0	0
Microbacterium flavescens	1	0	0	1
Paenisporosarcina quisquiliarum	0	1	0	1
Pseudonocardia thermophila	0	1	1	0
Thermosynechococcus elongatus	2	0	0	0
Micromonospora purpureochromogenes	1	1	0	0
Coraliomargarita akajimensis	1	1	0	0
Clostridium caliptrosporum	0	0	0	2
Hymenobacter ocellatus	0	0	0	2
Leuconostoc gelidum	0	0	2	0
Paenisporosarcina macmurdoensis	0	0	0	2
Sphingomonas ginsenosidimutans	1	0	1	0
Schlegelella aquatica	0	0	0	2
Caldicellulosiruptor bescii	0	2	0	0
Clostridium taeniosporum	2	0	0	0
Blautia hansenii	2	0	0	0
Peptoniphilus indolicus	2	0	0	0
Mesorhizobium huakuii	2	0	0	0
Amaricoccus kaplicensis	0	0	0	2
Dysgonomonas hofstadii	0	2	0	0
Streptococcus milleri	1	1	0	0
Corynebacterium aurimucosum	0	0	2	0
Desulfotomaculum salinum	0	0	0	2
Rhodococcus ruber	2	0	0	0
Actinopolymorpha rutila	0	0	2	0
Actinomadura chibensis	0	0	2	0
Sphaerisporangium rubeum	2	0	0	0
Acinetobacter gerneri	1	0	0	1
Cystobacter badius	2	0	0	0
Paenibacillus sonchi	0	2	0	0
Virgibacillus salexigens	2	0	0	0
Staphylococcus sciuri	0	1	0	1
Micromonospora rifamycinica	1	1	0	0
Bacteroides fragilis	2	0	0	0
Enterococcus cecorum	1	0	1	0
Skermanella aerolata	0	0	0	2
Vagococcus teuberi	2	0	0	0
Geobacillus thermodenitrificans	2	0	0	0
Moraxella equi	1	1	0	0
Pseudonocardia alaniniphila	2	0	0	0
Yonghaparkia alkaliphila	2	0	0	0
Paenibacillus donghaensis	0	0	2	0
Mycobacterium doricum	0	0	2	0
Deinococcus yunweiensis	2	0	0	0
Mycobacterium manitobense	1	0	1	0
Bergeyella zoohelcum	0	0	1	1
Moorella glycerini	0	0	0	2
Kocuria marina	0	2	0	0
Phascolarctobacterium succinatutens	2	0	0	0
Salinicoccus luteus	0	0	1	1
Pseudobutyrivibrio xylanivorans	2	0	0	0
Methylomonas scandinavica	0	0	2	0
Leptolyngbya frigida	2	0	0	0
Prevotella oris	2	0	0	0
Prevotella tannerae	2	0	0	0
Tetrasphaera vanveenii	0	0	0	2
Mycoplasma verecundum	2	0	0	0
Turicibacter sanguinis	0	0	1	1
Desulfovibrio piger	2	0	0	0
Mycobacterium smegmatis	0	0	2	0
Gemella cunicula	0	0	1	1
Paracoccus sulfuroxidans	1	0	0	1
Aerococcus viridans	2	0	0	0
Streptobacillus moniliformis	0	0	2	0
Lysobacter antibioticus	1	0	0	1
Amycolatopsis saalfeldensis	1	0	1	0
Candidatus Microthrix parvicella	2	0	0	0
Nostoc ellipsosporum	2	0	0	0
Rickettsia aeschlimannii	2	0	0	0
Pseudomonas alcaliphila	2	0	0	0
Microbacterium chocolatum	1	0	0	1
Streptosporangium yunnanense	2	0	0	0
Sporosarcina globispora	1	0	0	1
Treponema zioleckii	0	0	2	0
Pseudomonas clemancea	1	0	0	1
Luteimonas composti	2	0	0	0
Pseudomonas anguilliseptica	1	0	0	1
Rhodococcus imtechensis	1	0	0	1
Alcanivorax indicus	0	0	1	1
Tolumonas auensis	2	0	0	0
Thermogemmatispora foliorum	1	0	0	1
Klebsiella variicola	1	0	1	0
Dermacoccus abyssi	0	0	1	1
Microbacterium gubbeenense	1	1	0	0
Bacteroides stercorirosoris	2	0	0	0
Thermoactinomyces vulgaris	1	1	0	0
Arcobacter marinus	0	0	0	2
Deefgea chitinilytica	0	2	0	0
Johnsonella ignava	0	0	0	2
Olivibacter soli	2	0	0	0
Desulfotomaculum putei	0	0	2	0
Dorea formicigenerans	2	0	0	0
Anoxybacillus ayderensis	0	0	0	2
Syntrophomonas bryantii	0	1	0	1
Streptomyces ginsengisoli	1	0	0	1
Agromyces neolithicus	2	0	0	0
Olivibacter terrae	1	0	0	1
Promicromonospora kroppenstedtii	0	2	0	0
Bacillus horneckiae	0	2	0	0
Stenotrophomonas terrae	0	1	0	1
Enterobacter ludwigii	0	0	0	2
Corynebacterium argentoratense	0	0	2	0
Sphingobium yanoikuyae	1	0	0	1
Thiothrix fructosivorans	0	1	0	1
Pseudomonas syncyanea	1	0	1	0
Bifidobacterium scardovii	1	1	0	0
Atopobium fossor	0	0	1	1
Thauera linaloolentis	0	0	0	2
Pseudomonas plecoglossicida	1	1	0	0
Jeotgalicoccus psychrophilus	0	0	2	0
Prevotella dentasini	2	0	0	0
Pseudomonas cichorii	1	1	0	0
Blastochloris sulfoviridis	0	0	0	2
Corynebacterium variabile	0	0	0	2
Hyphomicrobium zavarzinii	0	0	2	0
Trabulsiella odontotermitis	1	1	0	0
Chryseobacterium hungaricum	0	2	0	0
Anaerotruncus colihominis	1	0	0	0
Gordonia shandongensis	0	0	1	0
Janibacter sanguinis	0	0	1	0
Cellulomonas flavigena	1	0	0	0
Herbaspirillum frisingense	1	0	0	0
Carnobacterium mobile	1	0	0	0
Desulfovibrio tunisiensis	0	0	1	0
Virgisporangium ochraceum	0	0	0	1
Mycobacterium hackensackense	0	0	1	0
Virgibacillus chiguensis	0	0	1	0
Jeotgalicoccus halotolerans	1	0	0	0
Lentibacillus salinarum	0	0	0	1
Psychrobacter glacialis	1	0	0	0
Halomonas almeriensis	0	0	1	0
Desemzia incerta	1	0	0	0
Thermosipho ferriphilus	0	0	1	0
Mycobacterium neworleansense	0	0	1	0
Chitinophaga terrae	0	0	0	1
Microbacterium kribbense	0	0	1	0
Enterococcus lactis	0	0	0	1
Fulvimarina pelagi	0	0	1	0
Porphyromonas canis	0	0	1	0
Agromyces succinolyticus	0	0	0	1
Cellulomonas parahominis	0	0	1	0
Deinococcus radiodurans	1	0	0	0
Providencia burhodogranariea	0	0	0	1
Psychroserpens burtonensis	0	0	1	0
Chromobacterium haemolyticum	0	0	1	0
Microlunatus aurantiacus	1	0	0	0
Desulfotalea arctica	0	0	0	1
Actinobaculum urinale	0	0	1	0
Streptomyces xanthochromogenes	1	0	0	0
Methylophaga thiooxydans	1	0	0	0
Desulfuromonas svalbardensis	0	0	0	1
Actinobacillus parahaemolyticus	0	0	1	0
Mycobacterium barrassiae	0	0	0	1
Pigmentiphaga litoralis	0	0	0	1
Actinomycetospora iriomotensis	0	0	0	1
Lactobacillus ultunensis	0	0	0	1
Microbacterium ketosireducens	0	0	0	1
Bacillus pseudomegaterium	0	0	0	1
Staphylococcus pseudolugdunensis	0	0	0	1
Mycobacterium chitae	0	0	0	1
Deinococcus aeria	0	0	0	1
Ralstonia detusculanense	0	0	0	1
Arenibacter palladensis	0	0	0	1
Mycobacterium anthracenicum	0	0	0	1
Hymenobacter deserti	0	0	0	1
Moraxella cuniculi	0	0	0	1
Gramella forsetii	0	0	0	1
Pseudomonas meliae	0	0	0	1
Streptococcus minor	0	0	0	1
Amycolatopsis helveola	0	0	0	1
Anaerolinea thermolimosa	0	0	0	1
Arcanobacterium bernardiae	0	0	0	1
Haliangium tepidum	0	0	0	1
Nocardia jejuensis	0	0	0	1
Actinomycetospora lutea	0	0	0	1
Nitrospira moscoviensis	0	0	0	1
Staphylococcus massiliensis	0	0	0	1
Herbaspirillum magnetovibrio	0	0	0	1
Actinopolyspora salina	0	0	0	1
Ignatzschineria ureiclastica	0	0	0	1
Actinobacillus capsulatus	0	0	0	1
Pseudomonas lini	0	0	0	1
Pseudonocardia yunnanensis	0	0	0	1
Thauera terpenica	0	0	0	1
Legionella tucsonensis	0	0	0	1
Desulfotomaculum thermoacetoxidans	0	0	0	1
Virgibacillus dokdonensis	0	0	0	1
Leucobacter albus	0	0	0	1
Amycolatopsis methanolica	0	0	0	1
Nostoc piscinale	0	0	0	1
Streptococcus australis	0	0	0	1
Parvibaculum lavamentivorans	0	0	0	1
Georgenia soli	0	0	0	1
Streptococcus gallinaceus	0	0	0	1
Flavobacterium kamogawaensis	0	0	0	1
Phenylobacterium immobile	0	0	0	1
Rubrobacter taiwanensis	0	0	0	1
Sanguibacter keddieii	0	0	0	1
Methylocaldum tepidum	0	0	0	1
Staphylococcus cohnii	0	0	0	1
Rubrivivax gelatinosus	0	0	0	1
Marinitoga okinawensis	0	0	0	1
Pseudomonas lurida	0	0	0	1
Pseudomonas orientalis	1	0	0	0
Treponema refringens	0	0	0	1
Pseudomonas thermotolerans	1	0	0	0
Rhodobacter johrii	1	0	0	0
Georgenia halophila	0	0	0	1
Bradyrhizobium liaoningense	0	0	0	1
Chitinophaga ginsengisegetis	0	0	0	1
Cellvibrio ostraviensis	0	0	0	1
Sphingomonas haloaromaticamans	1	0	0	0
Enterobacter amnigenus	1	0	0	0
Lactococcus fujiensis	0	0	0	1
Pseudomonas koreensis	1	0	0	0
Bacillus methanolicus	1	0	0	0
Brevibacterium samyangense	0	0	0	1
Caldanaerobacter hydrothermalis	0	0	0	1
Clostridium subterminale	0	0	0	1
Cellulomonas composti	0	0	0	1
Pseudomonas pavonaceae	0	0	0	1
Meiothermus granaticius	0	0	0	1
Paenibacillus taiwanensis	1	0	0	0
Leuconostoc citreum	1	0	0	0
Roseospira mediosalina	0	0	0	1
Bacillus asahii	0	0	0	1
Pseudomonas aeruginosa	0	0	0	1
Corynebacterium hansenii	0	0	0	1
Thiobacillus thioparus	0	0	0	1
Candidatus Blochmannia castaneus	0	0	0	1
Hymenobacter gelipurpurascens	0	0	0	1
Rhodobium gokarnense	0	0	0	1
Paenibacillus lactis	0	0	0	1
Prevotella bivia	0	0	0	1
Pseudomonas amygdali	0	0	0	1
Mycobacterium hassiacum	0	0	0	1
Bartonella coopersplainsensis	0	0	0	1
Hymenobacter psychrotolerans	0	0	0	1
Sinorhizobium kummerowiae	0	0	0	1
Zhouia amylolytica	0	0	0	1
Pseudonocardia tetrahydrofuranoxydans	0	0	0	1
Kitasatospora kazusensis	0	0	0	1
Paenibacillus soli	0	0	0	1
Pseudomonas otitidis	0	0	0	1
Legionella taurinensis	0	0	0	1
Trichococcus flocculiformis	1	0	0	0
Aeromicrobium flavum	0	0	0	1
Streptomyces kishiwadensis	0	0	0	1
Mycoplasma maculosum	0	0	1	0
Pseudomonas mendocina	0	1	0	0
Mycobacterium buckleii	1	0	0	0
Pseudochrobactrum saccharolyticum	0	1	0	0
Acidocella facilis	1	0	0	0
Pseudoalteromonas haloplanktis	0	1	0	0
Dietzia alimentaria	0	1	0	0
Deinococcus soli	0	1	0	0
Bacillus ferrariarum	1	0	0	0
Legionella sainthelensi	1	0	0	0
Jiangella gansuensis	0	1	0	0
Pseudoalteromonas gracilis	0	1	0	0
Pigmentiphaga daeguensis	1	0	0	0
Corynebacterium minutissimum	0	1	0	0
Campylobacter curvus	1	0	0	0
Sphingomonas aquatilis	0	1	0	0
Anaerolinea thermophila	1	0	0	0
Gluconobacter cerinus	1	0	0	0
Kocuria kristinae	0	1	0	0
Pseudomonas alkylphenolia	1	0	0	0
Yersinia nurmii	0	1	0	0
Staphylococcus gallinarum	0	1	0	0
Bacillus muralis	1	0	0	0
Syntrophomonas cellicola	0	1	0	0
Tepidimonas thermarum	0	1	0	0
Chitinophaga skermanii	1	0	0	0
Brachybacterium conglomeratum	0	1	0	0
Enterobacter cowanii	1	0	0	0
Pasteurella pneumotropica	1	0	0	0
Friedmanniella lucida	1	0	0	0
Leucobacter iarius	1	0	0	0
Enterococcus silesiacus	1	0	0	0
Propionibacterium granulosum	0	1	0	0
Abiotrophia defectiva	0	1	0	0
Paenibacillus filicis	0	1	0	0
Rubellimicrobium thermophilum	1	0	0	0
Aeromicrobium erythreum	0	1	0	0
Sphingomonas azotifigens	1	0	0	0
Leptotrichia shahii	0	1	0	0
Rhodanobacter fulvus	1	0	0	0
Enterococcus faecium	1	0	0	0
Staphylococcus fleurettii	0	1	0	0
Williamsia muralis	0	1	0	0
Paenibacillus agarexedens	0	1	0	0
Bacillus mucilaginosus	0	1	0	0
Capnocytophaga gingivalis	1	0	0	0
Streptococcus gordonii	0	1	0	0
Carnobacterium gallinarum	0	1	0	0
Geobacillus thermoglucosidans	0	1	0	0
Micrococcus lylae	1	0	0	0
Selenomonas dianae	1	0	0	0
Enterococcus camelliae	1	0	0	0
Achromobacter piechaudii	1	0	0	0
Luteimonas lutimaris	1	0	0	0
Actinoallomurus iriomotensis	1	0	0	0
Bacillus gibsonii	1	0	0	0
Mycobacterium hiberniae	1	0	0	0
Leucobacter komagatae	1	0	0	0
Paenibacillus azoreducens	1	0	0	0
Gelidibacter mesophilus	1	0	0	0
Propionivibrio pelophilus	1	0	0	0
Sphingobium xenophagum	1	0	0	0
Sphingomonas phyllosphaerae	1	0	0	0
Actinomyces coleocanis	1	0	0	0
Gluconobacter japonicus	1	0	0	0
Bacillus firmus	1	0	0	0
Flavobacterium soli	1	0	0	0
Chromobacterium piscinae	1	0	0	0
Gardnerella vaginalis	1	0	0	0
Actinoplanes italicus	1	0	0	0
Peptoniphilus olsenii	1	0	0	0
Pseudomonas caricapapayae	1	0	0	0
Comamonas kerstersii	0	1	0	0
Acinetobacter psychrotolerans	1	0	0	0
Thermoanaerobacterium islandicum	1	0	0	0
Rhizobium etli	1	0	0	0
Actinomadura latina	0	1	0	0
Microbacterium binotii	0	1	0	0
Glaciecola nitratireducens	1	0	0	0
Clostridium bovipellis	0	1	0	0
Methylobacterium hispanicum	1	0	0	0
Agromyces ulmi	0	1	0	0
Burkholderia sordidicola	1	0	0	0
Prevotella nanceiensis	1	0	0	0
Capnocytophaga ochracea	1	0	0	0
Kytococcus sedentarius	1	0	0	0
Bifidobacterium adolescentis	0	1	0	0
Halomonas hamiltonii	1	0	0	0
Geobacter bemidjiensis	0	1	0	0
Salinicoccus iranensis	1	0	0	0
Exiguobacterium acetylicum	0	1	0	0
Pseudomonas jessenii	1	0	0	0
Butyricimonas virosa	1	0	0	0
Leptotrichia buccalis	1	0	0	0
Pseudomonas balearica	1	0	0	0
Arthrobacter ardleyensis	1	0	0	0
Curtobacterium citreum	1	0	0	0
Paracoccus alkenifer	0	0	1	0
Amycolatopsis decaplanina	0	0	1	0
Aggregatibacter aphrophilus	0	0	1	0
Microbacterium koreense	1	0	0	0
Actinomycetospora chiangmaiensis	0	0	1	0
Jiangella alkaliphila	0	0	1	0
Thermodesulfovibrio aggregans	0	0	1	0
Acidaminobacter hydrogenoformans	0	0	1	0
Planococcus columbae	0	0	1	0
Fusobacterium gonidiaformans	0	0	1	0
Xenophilus azovorans	0	0	1	0
Thermoanaerobacter kivui	0	0	1	0
Prevotella nigrescens	1	0	0	0
Alkalibacillus salilacus	0	0	1	0
Saccharopolyspora flava	0	0	1	0
Sphingobacterium kitahiroshimense	0	0	1	0
Myxococcus xanthus	1	0	0	0
Herbaspirillum rubrisubalbicans	0	0	1	0
Candidatus Contubernalis alkalaceticum	1	0	0	0
Caulobacter segnis	0	0	1	0
Lysinibacillus boronitolerans	1	0	0	0
Bradyrhizobium lupini	0	0	1	0
Brochothrix thermosphacta	0	0	1	0
Corynebacterium riegelii	1	0	0	0
Mycobacterium tusciae	0	0	1	0
Erwinia rhapontici	1	0	0	0
Cellulomonas oligotrophica	1	0	0	0
Idiomarina loihiensis	1	0	0	0
Bacteroides paurosaccharolyticus	0	0	1	0
Propionibacterium avidum	0	0	1	0
Microbacterium paludicola	0	0	1	0
Pseudomonas mucidolens	0	0	1	0
Microlunatus ginsengisoli	0	0	1	0
Corynebacterium amycolatum	0	0	1	0
Microbacterium hatanonis	0	0	1	0
Arcanobacterium phocae	0	0	1	0
Paenibacillus ourofinensis	0	0	1	0
Corynebacterium flavescens	0	0	1	0
Staphylococcus haemolyticus	0	0	1	0
Streptomyces radiopugnans	0	0	1	0
Rhodococcus jostii	0	0	1	0
Hydrogenophilus hirschii	1	0	0	0
Roseomonas mucosa	0	0	1	0
Bacillus okhensis	0	0	1	0
Promicromonospora umidemergens	0	0	1	0
Gordonia soli	0	0	1	0
Pseudidiomarina donghaiensis	0	0	1	0
Microbacterium halophilum	0	0	1	0
Rubritalea tangerina	0	1	0	0
Vibrio rumoiensis	0	1	0	0
Streptacidiphilus thailandensis	0	1	0	0
Phycicoccus jejuensis	0	1	0	0
Micrococcus thailandicus	0	1	0	0
Actinokineospora riparia	1	0	0	0
Hydrocoleum lyngbyaceum	0	1	0	0
Novosphingobium nitrogenifigens	1	0	0	0
Shewanella baltica	0	1	0	0
Francisella hispaniensis	0	1	0	0
Lysinibacillus parviboronicapiens	1	0	0	0
Kocuria varians	0	1	0	0
Nocardia higoensis	0	1	0	0
Phyllobacterium trifolii	1	0	0	0
Planomicrobium stackebrandtii	0	1	0	0
Mycobacterium crocinum	1	0	0	0
Haliscomenobacter hydrossis	1	0	0	0
Burkholderia lata	0	1	0	0
Williamsia serinedens	0	1	0	0
Brevibacterium linens	0	1	0	0
Methanosarcina siciliae	0	1	0	0
Neisseria lactamica	1	0	0	0
Weissella cibaria	0	1	0	0
Brevibacillus choshinensis	1	0	0	0
Friedmanniella sagamiharensis	1	0	0	0
Facklamia tabacinasalis	1	0	0	0
Microbacterium maritypicum	1	0	0	0
Nitrobacter vulgaris	0	0	1	0
Cryocola poae	1	0	0	0
Ralstonia pickettii	1	0	0	0
Acidobacterium capsulatum	1	0	0	0
Clostridium aestuarii	0	0	1	0
Nostoc microscopicum	1	0	0	0
Erythrobacter aquimaris	1	0	0	0
Flammeovirga arenaria	1	0	0	0
Atopobium parvulum	0	1	0	0
Comamonas composti	0	1	0	0
Psychrobacter aquimaris	0	1	0	0
Geobacter grbiciae	1	0	0	0
Sneathia sanguinegens	0	1	0	0
Sporosarcina ureae	0	1	0	0
Rickettsia monacensis	0	1	0	0
Aggregatibacter segnis	1	0	0	0
Magnetospirillum bellicus	1	0	0	0
Pseudomonas parafulva	0	1	0	0
Saccharothrix algeriensis	0	1	0	0
Microbacterium lacus	0	1	0	0
Asticcacaulis taihuensis	0	0	0	1

## Sheet: Bact_Phylum_Aggregate_Counts
Table S2. Analysis of bacterial 16S rRNA
Phylum level aggregate counts of 3 sampling replicates
Phylum	M1	M2	M3	M4
Unclassified	1112	518	2841	1436
Acidobacteriota	3898	72	623	360
Actinomycetota	19445	19029	29240	18456
Armatimonadota	119	8	26	7
Bacillota	5331	3846	6565	4487
Bacteroidota	19977	22999	36269	31100
Calditrichota	19	12	54	15
Chlamydiota	67	30	86	55
Chlorobiota	2	11	20	9
Chloroflexota	56	82	132	161
Chrysiogenota	1	1	1	0
Cyanobacteria	7220	913	1305	140
Deferribacterota	1	0	2	1
Fusobacteriota	68	16	8	8
Gemmatimonadota	431	194	1340	188
Mycoplasmatota	238	156	288	178
Nitrospirota	18	5	84	35
Planctomycetota	461	88	1172	196
Pseudomonadota	66666	57589	65709	94089
Spirochaetota	75	23	329	1786
Synergistota	5	1	18	6
Thermi	75	123	1268	266
Thermodesulfobacteriota	0	0	6	0
Thermotogota	20	4	96	7
Verrucomicrobiota	1481	533	3181	544
