# Supplementary material for: The hidden microbial ecosystem in the perennial ice from a Pyrenean ice cave
Source: Front Microbiol. 2023 Jan 26;14:1110091. doi: 10.3389/fmicb.2023.1110091 (PMC9909108; doi:10.3389/fmicb.2023.1110091)
Supplement: Supplementary file 3 [file Table_3.XLSX]

## Sheet: Euarya_Aggregate_Counts
Table S3. Analysis of eukaryotic 18S rRNA
ASV level aggregate counts of 3 sampling replicates
							M1	M2	M3	M4
D_0__Eukaryota	D_1__Amoebozoa	D_2__Discosea	D_3__Flabellinia	D_4__Dactylopodida	D_5__Tubulinea group 04 sp. CAL7	D_6__Tubulinea group 04 sp. CAL7	0	280	0	0
D_0__Eukaryota	D_1__Amoebozoa	D_2__Discosea	D_3__Flabellinia	D_4__Dactylopodida	__	__	0	0	50	110
D_0__Eukaryota	D_1__Amoebozoa	D_2__Protosteliida	D_3__Colobanthus quitensis	D_4__Colobanthus quitensis	D_5__Colobanthus quitensis	D_6__Colobanthus quitensis	0	80	0	0
D_0__Eukaryota	D_1__Amoebozoa	D_2__Protosteliida	D_3__Planoprotostelium	Ambiguous_taxa	Ambiguous_taxa	Ambiguous_taxa	0	100	0	0
D_0__Eukaryota	D_1__Amoebozoa	D_2__Schizoplasmodiida	D_3__Phalansterium	__	__	__	130	0	0	920
D_0__Eukaryota	D_1__Amoebozoa	D_2__Tubulinea	D_3__Arcellinida	D_4__Arcellina	D_5__Arcella	__	0	0	0	300
D_0__Eukaryota	D_1__Amoebozoa	D_2__Tubulinea	D_3__Arcellinida	D_4__Echinamoebida	__	__	0	0	120	0
D_0__Eukaryota	D_1__Amoebozoa	D_2__Tubulinea	D_3__Euamoebida	D_4__BOLA868	__	__	180	950	740	3920
D_0__Eukaryota	D_1__Amoebozoa	D_2__Tubulinea	D_3__Euamoebida	D_4__Copromyxa	__	__	0	0	50	0
D_0__Eukaryota	D_1__Amoebozoa	D_2__Tubulinea	D_3__Euamoebida	__	__	__	0	0	70	0
D_0__Eukaryota	D_1__Amoebozoa	__	__	__	__	__	40	0	0	0
D_0__Eukaryota	D_1__Archaeplastida	D_2__Chloroplastida	D_3__Charophyta	D_10__Brassicales	__	__	0	240	0	0
D_0__Eukaryota	D_1__Archaeplastida	D_2__Chloroplastida	D_3__Charophyta	D_10__Caryophyllales	__	__	190	0	80	320
D_0__Eukaryota	D_1__Archaeplastida	D_2__Chloroplastida	D_3__Charophyta	D_10__Cucurbitales	__	__	90	600	0	0
D_0__Eukaryota	D_1__Archaeplastida	D_2__Chloroplastida	D_3__Charophyta	D_10__Fabales	D_11__Ammopiptanthus	D_12__Ammopiptanthus mongolicus	20	0	0	0
D_0__Eukaryota	D_1__Archaeplastida	D_2__Chloroplastida	D_3__Charophyta	D_10__Fabales	__	__	0	120	590	0
D_0__Eukaryota	D_1__Archaeplastida	D_2__Chloroplastida	D_3__Charophyta	D_10__Lamiales	D_11__Mimulus	D_12__Erythranthe guttata (spotted monkey flower)	0	170	330	0
D_0__Eukaryota	D_1__Archaeplastida	D_2__Chloroplastida	D_3__Charophyta	D_10__Lamiales	__	__	680	700	710	530
D_0__Eukaryota	D_1__Archaeplastida	D_2__Chloroplastida	D_3__Charophyta	D_10__Malpighiales	__	__	0	0	130	0
D_0__Eukaryota	D_1__Archaeplastida	D_2__Chloroplastida	D_3__Charophyta	D_10__Malvales	D_11__Gossypium	__	0	260	0	0
D_0__Eukaryota	D_1__Archaeplastida	D_2__Chloroplastida	D_3__Charophyta	D_10__Sapindales	D_11__Citrus	__	0	320	160	220
D_0__Eukaryota	D_1__Archaeplastida	D_2__Chloroplastida	D_3__Charophyta	D_10__Solanales	D_11__Nicotiana	__	490	710	440	0
D_0__Eukaryota	D_1__Archaeplastida	D_2__Chloroplastida	D_3__Charophyta	D_10__Solanales	__	__	0	400	160	0
D_0__Eukaryota	D_1__Archaeplastida	D_2__Chloroplastida	D_3__Charophyta	D_11__Asparagales	__	__	0	120	0	0
D_0__Eukaryota	D_1__Archaeplastida	D_2__Chloroplastida	D_3__Charophyta	D_11__Poales	__	__	980	13060	1860	1140
D_0__Eukaryota	D_1__Archaeplastida	D_2__Chloroplastida	D_3__Charophyta	D_11__Zingiberales	D_12__Musa	__	320	2000	600	320
D_0__Eukaryota	D_1__Archaeplastida	D_2__Chloroplastida	D_3__Charophyta	D_8__Spermatophyta	D_9__Magnoliophyta	__	0	90	160	2810
D_0__Eukaryota	D_1__Archaeplastida	D_2__Chloroplastida	D_3__Charophyta	D_8__Spermatophyta	D_9__Pinophyta	D_10__Pinus taeda (loblolly pine)	203770	11640	2070	1280
D_0__Eukaryota	D_1__Archaeplastida	D_2__Chloroplastida	D_3__Charophyta	D_8__Spermatophyta	D_9__Pinophyta	__	2730	90	120	330
D_0__Eukaryota	D_1__Archaeplastida	D_2__Chloroplastida	D_3__Charophyta	__	__	__	6140	8960	5970	2540
D_0__Eukaryota	D_1__Archaeplastida	D_2__Chloroplastida	D_3__Chlorophyta	Ambiguous_taxa	Ambiguous_taxa	Ambiguous_taxa	70	1060	440	770
D_0__Eukaryota	D_1__Archaeplastida	D_2__Chloroplastida	D_3__Chlorophyta	D_4__Chlorophyceae	__	__	120	9280	5290	910
D_0__Eukaryota	D_1__Archaeplastida	D_2__Chloroplastida	D_3__Chlorophyta	D_4__Trebouxiophyceae	__	__	300	0	0	0
D_0__Eukaryota	D_1__Archaeplastida	D_2__Chloroplastida	D_3__Chlorophyta	__	__	__	33900	59960	39590	12580
D_0__Eukaryota	D_1__Incertae Sedis	D_2__Apusomonadidae	D_3__Amastigomonas	__	__	__	0	810	300	190
D_0__Eukaryota	D_1__Incertae Sedis	D_2__Telonema	D_3__uncultured eukaryote	D_4__uncultured eukaryote	D_5__uncultured eukaryote	D_6__uncultured eukaryote	0	0	410	0
D_0__Eukaryota	D_1__Opisthokonta	D_2__Aphelidea	D_3__Paraphelidium	__	__	__	0	0	40	0
D_0__Eukaryota	D_1__Opisthokonta	D_2__Holozoa	D_3__Choanoflagellida	__	__	__	0	0	30	0
D_0__Eukaryota	D_1__Opisthokonta	D_2__Holozoa	D_3__Metazoa (Animalia)	D_10__Neoptera	D_11__Coleoptera	Ambiguous_taxa	0	30	0	0
D_0__Eukaryota	D_1__Opisthokonta	D_2__Holozoa	D_3__Metazoa (Animalia)	D_10__Neoptera	D_11__Hymenoptera	__	440	60	80	0
D_0__Eukaryota	D_1__Opisthokonta	D_2__Holozoa	D_3__Metazoa (Animalia)	D_10__Tetrapoda	D_11__Aves	__	70	0	0	180
D_0__Eukaryota	D_1__Opisthokonta	D_2__Holozoa	D_3__Metazoa (Animalia)	D_10__Tetrapoda	D_11__Mammalia	D_12__Homo sapiens (human)	160	310	190	680
D_0__Eukaryota	D_1__Opisthokonta	D_2__Holozoa	D_3__Metazoa (Animalia)	D_10__Tetrapoda	D_11__Mammalia	__	31830	81390	62840	57360
D_0__Eukaryota	D_1__Opisthokonta	D_2__Holozoa	D_3__Metazoa (Animalia)	D_7__Bdelloidea	__	__	120	220	440	2340
D_0__Eukaryota	D_1__Opisthokonta	D_2__Holozoa	D_3__Metazoa (Animalia)	D_7__Chromadorea	D_8__Araeolaimida	__	0	300	0	0
D_0__Eukaryota	D_1__Opisthokonta	D_2__Holozoa	D_3__Metazoa (Animalia)	D_7__Chromadorea	D_8__Tylenchida	__	0	240	130	0
D_0__Eukaryota	D_1__Opisthokonta	D_2__Holozoa	D_3__Metazoa (Animalia)	D_7__Eutardigrada	D_8__Parachela	Ambiguous_taxa	50	570	880	290
D_0__Eukaryota	D_1__Opisthokonta	D_2__Holozoa	D_3__Metazoa (Animalia)	D_7__Gastropoda	D_8__Heterobranchia	D_9__Berthella californica	490	25410	3940	114680
D_0__Eukaryota	D_1__Opisthokonta	D_2__Holozoa	D_3__Metazoa (Animalia)	D_7__Gastropoda	D_8__Heterobranchia	__	50	0	0	0
D_0__Eukaryota	D_1__Opisthokonta	D_2__Holozoa	D_3__Metazoa (Animalia)	D_7__Monogononta	D_8__Ploimida	__	0	0	180	0
D_0__Eukaryota	D_1__Opisthokonta	D_2__Holozoa	D_3__Metazoa (Animalia)	D_8__Arachnida	D_9__Acari	Ambiguous_taxa	110	1420	730	0
D_0__Eukaryota	D_1__Opisthokonta	D_2__Holozoa	D_3__Metazoa (Animalia)	D_8__Arachnida	D_9__Acari	D_10__metagenome	0	70	0	0
D_0__Eukaryota	D_1__Opisthokonta	D_2__Holozoa	D_3__Metazoa (Animalia)	D_8__Arachnida	D_9__Acari	__	270	600	180	0
D_0__Eukaryota	D_1__Opisthokonta	D_2__Holozoa	D_3__Metazoa (Animalia)	D_8__Arachnida	D_9__Araneae	Ambiguous_taxa	70	1300	930	620
D_0__Eukaryota	D_1__Opisthokonta	D_2__Holozoa	D_3__Metazoa (Animalia)	D_8__Arachnida	D_9__Araneae	__	150	860	330	0
D_0__Eukaryota	D_1__Opisthokonta	D_2__Holozoa	D_3__Metazoa (Animalia)	D_8__Arachnida	__	__	0	30	0	0
D_0__Eukaryota	D_1__Opisthokonta	D_2__Holozoa	D_3__Metazoa (Animalia)	D_8__Ellipura	D_9__Collembola	Ambiguous_taxa	16260	5210	1220	3510
D_0__Eukaryota	D_1__Opisthokonta	D_2__Holozoa	D_3__Metazoa (Animalia)	D_8__Ellipura	D_9__Collembola	__	200	50	0	0
D_0__Eukaryota	D_1__Opisthokonta	D_2__Nucletmycea	D_3__Fungi	Ambiguous_taxa	Ambiguous_taxa	Ambiguous_taxa	14260	9420	2950	10880
D_0__Eukaryota	D_1__Opisthokonta	D_2__Nucletmycea	D_3__Fungi	Ambiguous_taxa	Ambiguous_taxa	__	6320	4280	820	1120
D_0__Eukaryota	D_1__Opisthokonta	D_2__Nucletmycea	D_3__Fungi	D_4__Cryptomycota	D_5__LKM11	__	0	50	0	0
D_0__Eukaryota	D_1__Opisthokonta	D_2__Nucletmycea	D_3__Fungi	D_4__LKM15	__	__	80	0	0	0
D_0__Eukaryota	D_1__Opisthokonta	D_2__Nucletmycea	D_3__Fungi	D_7__Rhizophydiales	D_8__uncultured	__	1090	3250	2010	1010
D_0__Eukaryota	D_1__Opisthokonta	D_2__Nucletmycea	D_3__Fungi	D_7__Rhizophydiales	__	__	5090	12040	8500	12360
D_0__Eukaryota	D_1__Opisthokonta	D_2__Nucletmycea	D_3__Fungi	D_8__Entomophthoraceae	__	__	50	0	0	0
D_0__Eukaryota	D_1__Opisthokonta	D_2__Nucletmycea	D_3__Fungi	D_8__Gromochytriaceae	D_9__uncultured	D_10__uncultured Chytridiomycota	0	290	100	0
D_0__Eukaryota	D_1__Opisthokonta	D_2__Nucletmycea	D_3__Fungi	D_8__Lobulomycetaceae	__	__	700	3220	1280	3090
D_0__Eukaryota	D_1__Opisthokonta	D_2__Nucletmycea	D_3__Fungi	D_8__Mortierellaceae	D_9__Mortierella	__	760	1490	1510	230
D_0__Eukaryota	D_1__Opisthokonta	D_2__Nucletmycea	D_3__Fungi	D_8__Mucoraceae	__	__	430	720	380	220
D_0__Eukaryota	D_1__Opisthokonta	D_2__Nucletmycea	D_3__Fungi	D_8__Olpidiaceae	D_9__Olpidium	D_10__uncultured fungus	120	190	0	0
D_0__Eukaryota	D_1__Opisthokonta	D_2__Nucletmycea	D_3__Fungi	D_9__Aspergillaceae	__	__	370	4570	2350	7070
D_0__Eukaryota	D_1__Opisthokonta	D_2__Nucletmycea	D_3__Fungi	D_9__Chionosphaeraceae	__	__	960	130	0	0
D_0__Eukaryota	D_1__Opisthokonta	D_2__Nucletmycea	D_3__Fungi	D_9__Cladosporiaceae	D_10__Cladosporium	__	4410	10450	5640	6260
D_0__Eukaryota	D_1__Opisthokonta	D_2__Nucletmycea	D_3__Fungi	D_9__Filobasidiaceae	__	__	990	1640	950	820
D_0__Eukaryota	D_1__Opisthokonta	D_2__Nucletmycea	D_3__Fungi	D_9__Herpotrichiellaceae	__	__	40620	1340	350	140
D_0__Eukaryota	D_1__Opisthokonta	D_2__Nucletmycea	D_3__Fungi	D_9__Incertae Sedis	__	__	1330	90	0	0
D_0__Eukaryota	D_1__Opisthokonta	D_2__Nucletmycea	D_3__Fungi	D_9__Lichinaceae	__	__	0	0	80	0
D_0__Eukaryota	D_1__Opisthokonta	D_2__Nucletmycea	D_3__Fungi	D_9__Malasseziaceae	D_10__Malassezia	D_11__uncultured eukaryote	200	1450	620	2180
D_0__Eukaryota	D_1__Opisthokonta	D_2__Nucletmycea	D_3__Fungi	D_9__Malasseziaceae	D_10__Malassezia	__	0	380	510	0
D_0__Eukaryota	D_1__Opisthokonta	D_2__Nucletmycea	D_3__Fungi	D_9__Metschnikowiaceae	D_10__Metschnikowia	__	20	0	80	0
D_0__Eukaryota	D_1__Opisthokonta	D_2__Nucletmycea	D_3__Fungi	D_9__Nectriaceae	__	__	110	0	0	0
D_0__Eukaryota	D_1__Opisthokonta	D_2__Nucletmycea	D_3__Fungi	D_9__Parmeliaceae	__	__	380	0	0	0
D_0__Eukaryota	D_1__Opisthokonta	D_2__Nucletmycea	D_3__Fungi	D_9__Pichiaceae	D_10__Pichia	Ambiguous_taxa	0	290	0	0
D_0__Eukaryota	D_1__Opisthokonta	D_2__Nucletmycea	D_3__Fungi	D_9__Pleosporaceae	__	__	1360	5360	3870	1080
D_0__Eukaryota	D_1__Opisthokonta	D_2__Nucletmycea	D_3__Fungi	D_9__Pyronemataceae	__	__	0	160	50	0
D_0__Eukaryota	D_1__Opisthokonta	D_2__Nucletmycea	D_3__Fungi	D_9__Saccharomycetaceae	__	__	0	0	0	90
D_0__Eukaryota	D_1__Opisthokonta	D_2__Nucletmycea	D_3__Fungi	D_9__Spiculogloeaceae	D_10__Phyllozyma	__	180	120	0	0
D_0__Eukaryota	D_1__Opisthokonta	D_2__Nucletmycea	D_3__Fungi	D_9__Sporidiobolaceae	D_10__Rhodotorula	__	60	120	100	1110
D_0__Eukaryota	D_1__Opisthokonta	D_2__Nucletmycea	D_3__Fungi	D_9__Teloschistaceae	__	__	50	180	110	0
D_0__Eukaryota	D_1__Opisthokonta	D_2__Nucletmycea	D_3__Fungi	D_9__Ustilaginaceae	__	__	280	220	1340	0
D_0__Eukaryota	D_1__Opisthokonta	D_2__Nucletmycea	D_3__Fungi	D_9__Verrucariaceae	__	__	470	1740	340	690
D_0__Eukaryota	D_1__Opisthokonta	D_2__Nucletmycea	D_3__Fungi	__	__	__	150960	63220	38690	62940
D_0__Eukaryota	D_1__Opisthokonta	__	__	__	__	__	0	0	240	0
D_0__Eukaryota	D_1__SAR	D_2__Alveolata	D_3__Apicomplexa	D_5__Cryptosporida	D_6__Cryptosporidium	__	30	0	80	1030
D_0__Eukaryota	D_1__SAR	D_2__Alveolata	D_3__Apicomplexa	D_6__Eimeriorina	D_7__Eimeria	Ambiguous_taxa	300	0	0	0
D_0__Eukaryota	D_1__SAR	D_2__Alveolata	D_3__Apicomplexa	D_6__Eugregarinorida	D_7__Gregarina	__	120	3490	80	0
D_0__Eukaryota	D_1__SAR	D_2__Alveolata	D_3__Apicomplexa	D_6__Eugregarinorida	__	__	620	6480	2350	540
D_0__Eukaryota	D_1__SAR	D_2__Alveolata	D_3__Apicomplexa	__	__	__	0	0	0	4950
D_0__Eukaryota	D_1__SAR	D_2__Alveolata	D_3__Ciliophora	D_5__Spirotrichea	__	__	0	0	45050	3040
D_0__Eukaryota	D_1__SAR	D_2__Alveolata	D_3__Ciliophora	D_6__Nassophorea	__	__	50	0	0	0
D_0__Eukaryota	D_1__SAR	D_2__Alveolata	D_3__Ciliophora	D_6__Prostomatea	__	__	0	210	0	0
D_0__Eukaryota	D_1__SAR	D_2__Alveolata	D_3__Ciliophora	D_7__Colpodida	__	__	1820	150	300	0
D_0__Eukaryota	D_1__SAR	D_2__Alveolata	D_3__Ciliophora	D_7__Cyrtophoria	__	__	0	70	340	2350
D_0__Eukaryota	D_1__SAR	D_2__Alveolata	D_3__Ciliophora	D_7__Hymenostomatia	__	__	0	250	110	0
D_0__Eukaryota	D_1__SAR	D_2__Alveolata	D_3__Ciliophora	D_7__Scuticociliatia	D_8__Protocyclidium	__	0	0	0	390
D_0__Eukaryota	D_1__SAR	D_2__Alveolata	D_3__Ciliophora	D_7__Scuticociliatia	__	__	580	2900	20430	2040
D_0__Eukaryota	D_1__SAR	D_2__Alveolata	D_3__Ciliophora	__	__	__	6510	19470	28130	25760
D_0__Eukaryota	D_1__SAR	D_2__Alveolata	D_3__Dinoflagellata	__	__	__	0	0	40	0
D_0__Eukaryota	D_1__SAR	D_2__Alveolata	D_3__Protalveolata	D_4__Colpodellida	D_5__Colpodella	D_6__uncultured Colpodellidae	0	0	0	1600
D_0__Eukaryota	D_1__SAR	D_2__Alveolata	D_3__Protalveolata	D_4__Perkinsidae	D_5__A31	__	230	110	6720	5180
D_0__Eukaryota	D_1__SAR	D_2__Alveolata	__	__	__	__	0	100	600	620
D_0__Eukaryota	D_1__SAR	D_2__Rhizaria	D_3__Cercozoa	D_4__Cercomonadidae	D_5__Cercomonas	D_6__metagenome	0	460	120	0
D_0__Eukaryota	D_1__SAR	D_2__Rhizaria	D_3__Cercozoa	D_4__Cercomonadidae	D_5__Cercomonas	__	1100	2500	13950	680
D_0__Eukaryota	D_1__SAR	D_2__Rhizaria	D_3__Cercozoa	D_4__Cercomonadidae	__	__	330	180	240	0
D_0__Eukaryota	D_1__SAR	D_2__Rhizaria	D_3__Cercozoa	D_4__Glissomonadida	D_5__Allantion	__	0	0	1670	1260
D_0__Eukaryota	D_1__SAR	D_2__Rhizaria	D_3__Cercozoa	D_4__Glissomonadida	D_5__Heteromita	Ambiguous_taxa	5390	9970	11570	41840
D_0__Eukaryota	D_1__SAR	D_2__Rhizaria	D_3__Cercozoa	D_4__Glissomonadida	D_5__Heteromita	D_6__Uncultured Cercozoa	0	1640	0	0
D_0__Eukaryota	D_1__SAR	D_2__Rhizaria	D_3__Cercozoa	D_4__Glissomonadida	D_5__Heteromita	__	37430	89880	267820	164840
D_0__Eukaryota	D_1__SAR	D_2__Rhizaria	D_3__Cercozoa	D_4__Glissomonadida	__	__	130	910	940	270
D_0__Eukaryota	D_1__SAR	D_2__Rhizaria	D_3__Cercozoa	D_4__Incertae Sedis	D_5__Gymnophrys	__	0	0	370	0
D_0__Eukaryota	D_1__SAR	D_2__Rhizaria	D_3__Cercozoa	D_4__Phytomyxea	__	__	40	0	310	0
D_0__Eukaryota	D_1__SAR	D_2__Rhizaria	D_3__Cercozoa	D_4__Thecofilosea	D_5__uncultured	D_6__uncultured eukaryote	0	140	0	0
D_0__Eukaryota	D_1__SAR	D_2__Rhizaria	D_3__Cercozoa	D_4__Thecofilosea	D_5__uncultured	__	0	2600	880	1130
D_0__Eukaryota	D_1__SAR	D_2__Rhizaria	D_3__Cercozoa	D_4__uncultured	D_5__metagenome	D_6__metagenome	360	2510	3350	2640
D_0__Eukaryota	D_1__SAR	D_2__Rhizaria	D_3__Cercozoa	D_4__uncultured	D_5__uncultured eukaryote	D_6__uncultured eukaryote	160	100	80	0
D_0__Eukaryota	D_1__SAR	D_2__Rhizaria	D_3__Cercozoa	D_4__uncultured	__	__	130	70	800	1470
D_0__Eukaryota	D_1__SAR	D_2__Rhizaria	D_3__Cercozoa	__	__	__	11130	64250	62290	185830
D_0__Eukaryota	D_1__SAR	D_2__Stramenopiles	D_3__Bicosoecida	D_4__Bicosoeca	__	__	0	120	150	90
D_0__Eukaryota	D_1__SAR	D_2__Stramenopiles	D_3__Bicosoecida	__	__	__	600	1420	280	7990
D_0__Eukaryota	D_1__SAR	D_2__Stramenopiles	D_3__Labyrinthulomycetes	D_4__Amphitraemidae	__	__	0	0	220	0
D_0__Eukaryota	D_1__SAR	D_2__Stramenopiles	D_3__Labyrinthulomycetes	D_4__Sorodiplophrys	D_5__metagenome	D_6__metagenome	0	80	1340	0
D_0__Eukaryota	D_1__SAR	D_2__Stramenopiles	D_3__Labyrinthulomycetes	D_4__Sorodiplophrys	D_5__uncultured freshwater eukaryote	D_6__uncultured freshwater eukaryote	0	870	460	0
D_0__Eukaryota	D_1__SAR	D_2__Stramenopiles	D_3__Labyrinthulomycetes	D_4__Sorodiplophrys	__	__	60	90	0	270
D_0__Eukaryota	D_1__SAR	D_2__Stramenopiles	D_3__Ochrophyta	D_4__Chrysophyceae	D_5__uncultured	__	30	480	12210	21440
D_0__Eukaryota	D_1__SAR	D_2__Stramenopiles	D_3__Ochrophyta	D_4__Chrysophyceae	__	__	100	0	480	690
D_0__Eukaryota	D_1__SAR	D_2__Stramenopiles	D_3__Ochrophyta	D_5__Chromulinales	__	__	0	0	230	0
D_0__Eukaryota	D_1__SAR	D_2__Stramenopiles	D_3__Ochrophyta	D_5__Ochromonadales	D_6__Ochromonas	__	140	50	40	0
D_0__Eukaryota	D_1__SAR	D_2__Stramenopiles	D_3__Ochrophyta	D_5__Ochromonadales	D_6__Paraphysomonas	__	0	0	0	350
D_0__Eukaryota	D_1__SAR	D_2__Stramenopiles	D_3__Ochrophyta	__	__	__	111390	71240	11040	72290
D_0__Eukaryota	D_1__SAR	D_2__Stramenopiles	D_3__Peronosporomycetes	D_4__Phytophthora	D_5__Phytophthora infestans T30-4	D_6__Phytophthora infestans T30-4	310	170	0	0
D_0__Eukaryota	D_1__SAR	D_2__Stramenopiles	D_3__Peronosporomycetes	__	__	__	0	0	390	0

## Sheet: D2_Aggregate_Counts
Table S3. Analysis of eukaryotic 18S rRNA
Discosea	0	280	50	110
Protosteliida	0	180	0	0
Schizoplasmodiida	130	0	0	920
Tubulinea	220	950	980	4220
Chloroplastida	249800	109780	58700	23750
Apusomonadidae	0	810	300	190
Telonema	0	0	410	0
Aphelidea	0	0	40	0
Holozoa	50270	118070	72100	179660
Nucletmycea	231650	126410	72870	111290
Alveolata	10260	33230	104230	47500
Rhizaria	56200	175210	364390	399960
Stramenopiles	112630	74520	26840	103120
