# Supplementary material for: The hidden microbial ecosystem in the perennial ice from a Pyrenean ice cave
Source: Front Microbiol. 2023 Jan 26;14:1110091. doi: 10.3389/fmicb.2023.1110091 (PMC9909108; doi:10.3389/fmicb.2023.1110091)
Supplement: Supplementary file 4 [file Table_4.XLSX]

## Sheet: M1 0ºC
Theoretical molecular weight (ThMw), theoretical isoelectric point (Th pI), number of mass values searched/number of mass values matched (N), % sequence coverage (C). Protein scores higher than 66 were significant (p<0.05) in the Mascot database search algorithm (Matrix science, UK).
Spots	Microorganism	Protein	Function	NCBI Accession Nº	Th Mw	Th pI	Score	N	C
181	Paraburkholderia susongensis	hypothetical protein SAMN06265784_101381	Uncharacterized	SMG10118.1	31960	6.94	94	14/70	27
182	Acinetobacter baumannii 25253_7	ATP synthase F1, alpha subunit	Krebs cycle, electron transport chain and ATP synthesis	EXT96674.1	52011	5.34	136	13/52	17
183	Lachnoclostridium sp. An196	DNA-binding response regulator	Information pathways and cell cycle	OUP20224.1	26142	5.06	98	10/61	22
184	Pseudomonas syringae	DNA-directed RNA polymerase subunit alpha	Information pathways and cell cycle	WP_057426599.1	36747	4.91	143(165)	18/68	34
	Pseudomonas	MULTISPECIES: elongation factor Tu	Protein synthesis	WP_008145495.1	43677	5.25	100(165)	15/68	28
185	Pseudomonas	MULTISPECIES: elongation factor Tu	Protein synthesis	WP_008145495.1	43677	5.25	156	17/83	36
186	Massilia genomosp. 1	hypothetical protein	Uncharacterized	WP_187364324.1	114115	5.02	106	23/66	18
187	Deltaproteobacteria bacterium	PAS domain S-box protein, partial	Cell envelope and cellular membrane processes	RME36394.1	56528	5.69	112	13/28	14
188	Acidipropionibacterium acidipropionici	alpha-amylase family protein	Metabolism of carbohydrates and related molecules	WP_015070107.1	71799	5.28	77	9/22	8
189	Acidiphilium sp. PM	relaxase domain-containing protein	Information pathways and cell cycle	WP_007425019.1	105906	9.56	149	30/92	25
190	Pseudomonas cannabina	hypothetical protein ALQ51_03555	Uncharacterized	RMN86825.1	42971	6.33	114(132)	15/54	21
	Pseudomonas capeferrum	LuxR family transcriptional regulator	Information pathways and cell cycle	WP_181130990.1	30535	6.7	107(132)	12/54	22
191	Fischerella thermalis	bacitracin resistance protein BacA	Detoxification	WP_102221919.1	18763	5.44	94(114)	7/21	33
	Mesorhizobium sp. WSM4313	hypothetical protein	Uncharacterized	WP_095769312.1	13738	7.88	88(114)	7/21	31
192	unclassified Pseudomonas	MULTISPECIES: chaperonin GroEL	Adaptation to atypical conditions	WP_102682691.1	56598	4.95	112(131)	14/76	17
	Streptomyces sp. Tu6071	putative ABC transporter ATPase and permease component	Cell envelope and cellular membrane processes	EGJ73326.1	62528	10.32	75(131)	13/76	14
193	Deltaproteobacteria bacterium	prephenate dehydratase	Metabolism of amino acids and related molecules	TMA55573.1	39931	10.04	96	8/26	13
194	Comamonadaceae bacterium	EAL domain-containing protein, partial	Cell envelope and cellular membrane processes	RYF60448.1	71245	5.92	91	10/20	10
195	Burkholderia	MULTISPECIES: toprim domain-containing protein	Information pathways and cell cycle	WP_049036535.1	168206	5.38	118(143)	32/96	16
	Sphingobacterium sp. JUb20	alpha-L-fucosidase	Metabolism of carbohydrates and related molecules	WP_132840243.1	57321	8.58	108(143)	22/96	26
196	Nocardioides sp. Root151	hypothetical protein	Uncharacterized	WP_056889980.1	41324	7.85	90(109)	12/47	23								,
	Spirochaetae bacterium HGW-Spirochaetae-5	glycine--tRNA ligase subunit beta, partial	Protein synthesis	PKL17625.1	63148	5.63	86(109)	14/47	20
197	Gammaproteobacteria	MULTISPECIES: elongation factor Tu	Protein synthesis	WP_122486024.1	43821	5.26	214	22/91	51
198	Pseudomonas	MULTISPECIES: elongation factor Tu	Protein synthesis	WP_029299269.1	43846	5.23	184	22/84	54
199	Caldicellulosiruptor kristjanssonii	hypothetical protein	Uncharacterized	WP_041736873.1	9277	5.12	28	2/11	14
	no spectrum
201	Streptomyces albireticuli	phage tail protein	Mobility	WP_095584005.1	36836	11.34	116(159)	20/80	43
	Microvirga calopogonii	hypothetical protein	Uncharacterized	WP_114947739.1	121786	6.71	110(159)	24/80	18
	Elusimicrobia bacterium GWA2_66_18	hypothetical protein A2X37_05145	Uncharacterized	OGR47832.1	110734	9.48	86(159)	22/80	17
202	Burkholderia pseudomallei	PAS domain S-box protein	Cell envelope and cellular membrane processes	WP_060547369.1	80221	7.06	98(127)	19/63	20
	Bacillus sp. 166amftsu	Cys-Gln thioester bond-forming surface protein, partial	Cell envelope and cellular membrane processes	WP_090695038.1	76536	7.05	90(127)	17/63	19
203	Chlorobi bacterium OLB7	uroporphyrinogen-III synthase	Metabolism of coenzymes and prosthetic groups	KXK51748.1	24384	11.64	93	9/50	21
204	Paenibacillus sp. MMS18-CY102	glycosyltransferase	Detoxification	WP_160396458.1	44073	10.39	100	14/44	20
205	Shimia abyssi	GNAT family N-acetyltransferase	Detoxification	WP_106606346.1	27802	6.59	84	7/21	16
206	Myxococcaceae	MULTISPECIES: FYDLN acid domain-containing protein	Uncharacterized	WP_153867746.1	10867	4.29	46	4/26	24
207	no spectrum
208	Paraclostridium benzoelyticum	protein kinase	Protein synthesis	WP_046822028.1	28847	5.58	74	11/47	19
209	no spectrum
210	Dickeya undicola	hypothetical protein	Uncharacterized	WP_123253461.1	8067	5.07	57	4/20	27
211	Colwellia sp. PAMC 21821	DNA-protecting protein DprA	Information pathways and cell cycle	WP_081182428.1	41066	8.5	66	7/25	11
212	Streptomyces exfoliatus	hypothetical protein	Uncharacterized	WP_037646639.1	9837	6.56	58	4/20	23
213	Deltaproteobacteria bacterium	hypothetical protein DRH11_04355	Uncharacterized	RLB34950.1	17260	6.74	85	7/29	21
214	Thermus aquaticus	CBS domain-containing protein	Protein synthesis	WP_053767035.1	16910	4.93	91	6/64	31
215	Candidatus Kuenenbacteria bacterium CG08_land_8_20_14_0_20_37_23	50S ribosomal protein L21	Protein synthesis	PIU10945.1	11820	9.82	96	7/18	39
216	Taylorella asinigenitalis	RNA polymerase sigma factor RpoD	Information pathways and cell cycle	WP_015551656.1	101593	9.38	93	15/27	12
217	Pseudomonas sp. 8O	AsmA family protein	Cell envelope and cellular membrane processes	WP_160020136.1	80635	6.91	108(125)	20/64	19
	Streptomyces jumonjinensis	SDR family NAD(P)-dependent oxidoreductase	Krebs cycle, electron transport chain and ATP synthesis	WP_153521674.1	35018	10.29	88(125)	13/64	31

## Sheet: M1 4ºC
Spots	Microorganism	Protein	Function	NCBI Accession Nº	Th Mw	Th pI	Score	N	C
154	Paenibacillus beijingensis	hypothetical protein	Uncharacterized	WP_045669082.1	109552	4.87	107	14/24	12
155	Streptomyces javensis	hypothetical protein	Uncharacterized	WP_198280084.1	146968	4.91	105	31/87	18
156	Helicobacter bizzozeronii	pyruvate, water dikinase	Metabolism of carbohydrates and related molecules	WP_104638774.1	89888	5.56	100	10/19	10
157	Chromobacterium paludis	thiol peroxidase	Detoxification	WP_149297082.1	25079	5.13	94	7/15	24
158	Synechococcus sp. CC9311	ecotin family protein	Adaptation to atypical conditions	WP_011620750.1	19093	9.69	84	7/30	26
159	Methylobacterium frigidaeris	AAA family ATPase, partial	Adaptation to atypical conditions	PIK74094.1	87876	5.93	80(95)	11/27	10
	Desulfosporosinus acididurans	putative methyl-accepting chemotaxis protein YoaH	Mobility	KLU66513.1	65922	5.1	76(95)	9/27	11
160	unclassified Pseudomonas	MULTISPECIES: 30S ribosomal protein S1	Protein synthesis	WP_133098917.1	62550	4.86	113	13/40	12
161	no spectrum
162	Rhizobium sp. Pop5	sensor histidine kinase	Cell envelope and cellular membrane processes	WP_008527483.1	51043	5.53	97	11/32	12
163	Pseudomonas sp. PB106	elongation factor Tu, partial	Protein synthesis	WP_158959956.1	41020	5.13	126	15/82	30
164	Pseudomonas stutzeri	elongation factor Tu	Protein synthesis	WP_102852779.1	43879	5.37	113	11/43	21
165	Paraburkholderia steynii	hypothetical protein	Uncharacterized	WP_131240656.1	13869	4.52	88	6/24	29
166	Agrobacterium tumefaciens	OsmC family protein	Cell envelope and cellular membrane processes	WP_065655025.1	15129	5.39	65	4/26	17
167	Candidatus Omnitrophica bacterium	hypothetical protein DRP72_01195, partial	Uncharacterized	RKY38759.1	15087	9.21	99	8/73	43
168	Halomonas sp. 3(2)	hypothetical protein	Uncharacterized	WP_151441785.1	20904	5.31	66	5/20	12
169	Pseudomonas syringae pv. pisi str. 1704B	30S ribosomal protein S1, partial	Protein synthesis	EGH42945.1	50721	5.06	99	12/57	13
170	Sphingobacterium sp. HMSC13C05	DUF262 domain-containing protein	Uncharacterized	WP_175441940.1	62647	6.11	104	15/48	18
171	Sinorhizobium sp. NFACC03	VOC family protein	Adaptation to atypical conditions	WP_093234078.1	15142	5.92	76	6/32	27
172	Pseudomonas putida	30S ribosomal protein S1	Protein synthesis	WP_075803798.1	61575	4.86	118	13/35	13
173	Pseudomonas fluorescens	elongation factor Tu, partial	Protein synthesis	WP_141130157.1	41550	5.08	159	16/72	33
174	no spectrum
175	Nonomuraea fuscirosea	hypothetical protein B0I32_12762	Uncharacterized	PRX53473.1	3357	4.78	66	4/19	71
176	Streptomyces silvensis	diiron oxygenase	Metabolism of coenzymes and prosthetic groups	WP_058849599.1	35833	7.86	86	10/47	20
177	Desulfofundulus australicus	hypothetical protein	Uncharacterized	WP_073163412.1	8306	4.87	50	3/10	16
178	Hansschlegelia sp. Dub	D-alanyl-D-alanine carboxypeptidase	Cell envelope and cellular membrane processes	WP_131001953.1	42531	6.27	82	7/29	20
179	Brachyspira suanatina	hypothetical protein	Uncharacterized	WP_048594335.1	13389	4.62	62	4/10	20
180	Neisseria sp. oral taxon 020 str. F0370	hypothetical protein HMPREF9120_02133	Uncharacterized	EKY04791.1	4582	11.05	52	4/22	66

## Sheet: M2 0ºC
Spots	Microorganism	Protein	Function	NCBI Accession Nº	Th Mw	Th pI	Score	N	C
45	Mycobacterium marseillense	hypothetical protein	Uncharacterized	WP_067166996	17714	10.06	108	13/92	58
46	Cupriavidus sp. UYMMa02A	DNA polymerase III subunit beta	Information pathways and cell cycle	ODV42712	41183	5.51	99	15/72	23
47	unclassified Pseudomonas	50S ribosomal protein L5	Protein synthesis	WP_022641376	20448	9.78	163	18/47	66
48	Pseudomonas cichorii	30S ribosomal protein S4	Protein synthesis	WP_122318502	23281	9.85	110	14/45	41
49	Pseudomonas sp. Irchel s3b2	nucleoside-diphosphate kinase	Metabolism of nucleotides and nucleic acids	WP_095051283	15043	5.41	107	11/64	75
50	Paenibacillus montanisoli	AAA family ATPase	Adaptation to atypical conditions	WP_112884156	133716	5.98	98	23/60	12
51	Bosea lupini	exopolyphosphatase	Metabolism of coenzymes and prosthetic groups	WP_091829654	56248	8.89	80	9/25	14
52	Sphingomonas sp.	hypothetical protein EOP64_09330, partial	Uncharacterized	RZL20505	17469	11.81	75	7/35	25
53	Sorangium cellulosum	tetratricopeptide repeat protein	Uncharacterized	WP_012232887	417044	4.85	97	33/54	7
54	Acidiphilium sp. PM	relaxase domain-containing protein	Information pathways and cell cycle	WP_007425019	105909	9.56	92	16/37	13
55	Amphritea sp. MCCC 1K03512	circularly permuted type 2 ATP-grasp protein	Protein synthesis	WP_126157100	95413	5.48	79		9
56	Fulvimonas soli	flagellar motor switch protein FliG	Mobility	WP_109724561	36398	5.11	97	14/65	27
57	Fulvimonas soli	flagellar motor switch protein FliG	Mobility	WP_109724561.2	36398	5.11	97	14/66	27
58	Pseudomonas baetica	OmpA family protein	Cell envelope and cellular membrane processes	WP_100847901	36801	4.88	121	12/38	35
59	Muricauda taeanensis	polyphosphate kinase 1	Krebs cycle, electron transport chain and ATP synthesis	WP_119619369	80214	8.67	96	20/60	22
60	Acidovorax delafieldii	DUF349 domain-containing protein	Uncharacterized	WP_040329077	97709	8.6	90	15/40	12
61	Pseudomonas arsenicoxydans	succinate--CoA ligase subunit alpha	Krebs cycle, electron transport chain and ATP synthesis	QAY84946	30329	5.77	108	12/43	36
62	Phenylobacterium sp.	DUF1223 domain-containing protein	Uncharacterized	THD77486	25126	9.43	81	10/57	25
63	Pseudomonas gingeri	carbamate kinase	Metabolism of nucleotides and nucleic acids	WP_017127598	32898	5.48	113	11/28	23
64	Pseudomonas	OmpA family protein	Cell envelope and cellular membrane processes	WP_003441173	34335	5.73	95	11/54	40
65	Halobacillus mangrovi	ABC transporter ATP-binding protein	Cell envelope and cellular membrane processes	WP_085029914	56398	5.93	102	15/45	22
66	Novosphingobium sp. Chol11	phage holin family protein	Cell envelope and cellular membrane processes	WP_097093518	15863	6.18	68	6/32	35
67	Pseudomonas	ADP-forming succinate--CoA ligase subunit beta	Krebs cycle, electron transport chain and ATP synthesis	WP_047274270	41592	5.7	106	15/65	31
68	Pseudomonas fluorescens	elongation factor Tu	Protein synthesis	WP_150602052	43894	5.29	145	19/72	50
	Euryarchaeota archaeon	SDR family oxidoreductase	Krebs cycle, electron transport chain and ATP synthesis	TLZ79893	28067	9.09	91	12/72	39
69	Pseudomonas	elongation factor Tu	Protein synthesis	WP_029299269	43852	5.23	177	21/67	52
70	Pseudomonas sp. 286	elongation factor Tu	Protein synthesis	WP_122486024	43781	5.26	100	15/66	27
71	Pseudomonas	DNA-directed RNA polymerase subunit alpha	Information pathways and cell cycle	WP_003176403	36739	4.91	213	21/55	42
72	Pseudomonas	F0F1 ATP synthase subunit beta	Krebs cycle, electron transport chain and ATP synthesis	WP_003213545	49579	4.96	130	19/60	45
73	Pseudomonas	F0F1 ATP synthase subunit beta	Krebs cycle, electron transport chain and ATP synthesis	WP_028620320	49603	4.92	190	24/72	65
74	Pseudomonas amygdali	class 1 fructose-bisphosphatase	Metabolism of carbohydrates and related molecules	WP_044295678	37294	5.6	131	16/60	35
75	Acidobacteria bacterium	hypothetical protein DMG83_19165	Uncharacterized	PYX42924	171256	6.07	106	34/79	15
76	Pseudomonas fluorescens	DNA-directed RNA polymerase subunit alpha	Information pathways and cell cycle	WP_150774574	36691	5.1	117	17/90	37
77	Pseudomonas chlororaphis subsp. aureofaciens	SSU ribosomal protein S1p	Protein synthesis	AZE24992	50690	5.09	158	21/65	30
78	unclassified Pseudomonas	30S ribosomal protein S1	Protein synthesis	WP_133098917	62550	4.86	188	24/84	32
79	unclassified Pseudomonas	30S ribosomal protein S2	Protein synthesis	WP_133098917.2	62550	4.86	217	29/94	45
	unclassified Pseudomonas	molecular chaperone DnaK	Protein synthesis	WP_093426227	68573	4.86	114	32/130	21
80	unclassified Pseudomonas	30S ribosomal protein S2	Protein synthesis	WP_133098917.2	62550	4.86	161	26/150	35
81	Pseudomonas	elongation factor G	Protein synthesis	WP_018612014	77530	5.25	156	26/112	31
82	Rhodococcus jostii	SMC family ATPase	Information pathways and cell cycle	WP_073363376	105672	5.14	107	34/121	25
83	Serendipita indica DSM 11827	related to KIP1-kinesin-related protein	Information pathways and cell cycle	CCA73060	239705	5.5	79	37/110	14

## Sheet: M2 4ºC
Spots	Microorganism	Protein	Function	NCBI Accession Nº	Th Mw	Th pI	Score	N	C
84	Rhizobium sp. Root1203	DNA ligase D	Information pathways and cell cycle	WP_057469198	93197	9.18	105	22/80	23
85	Pseudomonas fluorescens	50S ribosomal protein L5	Protein synthesis	WP_030140492	20503	9.83	149	16/38	60
86	Pseudomonadales bacterium	DNA topoisomerase I subunit omega, partial	Information pathways and cell cycle	PID36665	50076	9.78	95	15/45	24
87	uncultured Dysgonomonas sp.	conserved hypothetical protein	Uncharacterized	SBW01602	8126	8.66	48	3/60	13
88	Geobacillus thermocatenulatus	acetaldehyde dehydrogenase (acetylating)	Metabolism of carbohydrates and related molecules	ASS99254	54647	7.57	120	17/53	24
89	Pseudomonas sp. Bc-h	class 1 fructose-bisphosphatase	Metabolism of carbohydrates and related molecules	WP_081563697	37327	5.5	131	16/60	33
90	Pseudomonas	DNA-directed RNA polymerase subunit alpha	Information pathways and cell cycle	WP_003176403	36739	4.91	132	16/73	34
91	Pseudomonas	elongation factor Tu	Protein synthesis	WP_008145495	43683	5.25	177	18/96	41
92	Azoarcus sp. PA01	hypothetical protein	Uncharacterized	WP_053420479	29069	5.27	103	14/74	31
	Mesorhizobium sp. L2C084A000	DNA translocase FtsK	Adaptation to atypical conditions	WP_023811750	95945	6.08	102	20/74	15
93	Rhizobiales bacterium Sp-1	AsnC family transcriptional regulator	Information pathways and cell cycle	WP_153486462	17490	5.93	76	9/67	40
94	Pseudomonas	MULTISPECIES: elongation factor Tu	Protein synthesis	WP_008145495	43683	5.25	95	12/39	23
95	Pseudomonas fluorescens	elongation factor Tu, partial	Protein synthesis	WP_141130157	41556	5.08	112	10/23	21
96	Pseudomonas fluorescens	elongation factor Tu	Protein synthesis	WP_052909674	43754	5.27	99	13/42	26
	Lactobacillus acidophilus	signal peptidase I	Cofactor synthesis and protein modification	WP_003547598	22269	9.74	83	10/42	35
97	Flavobacterium sp. LMO8	carbamoyl-phosphate synthase large subunit	Metabolism of nucleotides and nucleic acids	WP_153200124	106275	5.19	95	19/70	14
	Zhongshania sp. ZX-21	elongation factor Tu, partial	Protein synthesis	WP_103682691	43375	4.87	87	13/70	23
98	Pseudomonas	elongation factor Tu	Protein synthesis	WP_003444379	43823	5.26	118	17/72	36
99	Pseudomonas fluorescens	elongation factor Tu, partial	Protein synthesis	WP_141130157	41556	5.08	106	13/45	25
	Streptomyces canus	antitoxin	Adaptation to atypical conditions	WP_062035898	9178	9.87	89	9/45	53
100	Pseudomonas veronii	flagellin	Mobility	WP_141123721	49979	5.05	165	17/38	31
	Deltaproteobacteria bacterium	carbon monoxide dehydrogenase	Krebs cycle, electron transport chain and ATP synthesis	OGP90350	27716	7.64	78	10/38	27
101	Pseudomonas veronii	flagellin	Mobility	WP_141123721	49979	5.05	147	17/47	31
102	Pseudomonas veronii	flagellin	Mobility	WP_141123721	49979	5.05	161	16/33	27
103	Pseudomonas fragi	chaperonin GroEL	Protein synthesis	WP_095031259	57078	5.03	115	17/48	24
104	Acidiphilium sp. PM	relaxase domain-containing protein	Information pathways and cell cycle	WP_007425019	105909	9.56	133	27/63	21
105	unclassified Pseudomonas	30S ribosomal protein S1	Protein synthesis	WP_133098917	62552	4.86	114	17/50	21
106	candidate division Zixibacteria bacterium RBG_16_43_9	pyruvate ferredoxin oxidoreductase	Metabolism of carbohydrates and related molecules	OGC85578	19952	9.1	86	9/42	32
107	Xanthomonas oryzae pv. oryzae	DUF1631 domain-containing protein, partial	Uncharacterized	RBE99207	19495	5.63	94	6/15	24
108	Staphylococcus xylosus	hypothetical protein BU111_12935	Uncharacterized	PTI47897	42768	5.84	99	15/48	28

## Sheet: M3 0ºC
Spots	Microorganism	Protein	Function	NCBI Accession Nº	Th Mw	Th pI	Score	N	C
33	Candidatus Nitrosocosmicus sp. SS	hypothetical protein	Uncharacterized	WP_149861836	44561	9.38	87	14/56	30
34	Pseudomonas fluorescens	elongation factor Tu	Protein synthesis	WP_150709128	38670	5.37	162	17/59	47
	Pseudomonas	MULTISPECIES: DNA-directed RNA polymerase subunit alpha	Information pathways and cell cycle	WP_003176403	36737	4.91	96	12/59	30
35	Aureimonas flava	polyribonucleotide nucleotidyltransferase	Metabolism of nucleotides and nucleic acids	WP_119540000	77372	5.34	88	14/49	14
36	Pseudomonas fluorescens	elongation factor Tu, partial	Protein synthesis	WP_150811860	41843	5.16	119	16/79	45
37	unclassified Sulfolobus	MULTISPECIES: cobalamin biosynthesis protein CbiD	Cofactor synthesis and protein modification	WP_149528924	37707	6.93	66	11/79	24
	Listeria welshimeri serovar 6b str. SLCC5334	Cro/CI family transcriptional regulator, putative	Information pathways and cell cycle	CAK20845	8254	7.77	71	8/79	47
38	unclassified Bradyrhizobium	MULTISPECIES: enoyl-CoA hydratase	Metabolism of lipids	WP_076832874	30255	7.63	110	15/71	47
39	Thalassospira australica	orotidine-5'-phosphate decarboxylase	Metabolism of carbohydrates and related molecules	WP_033070615	25118	6.08	93	11/63	30
40	Roseiarcus fermentans	PA0069 family radical SAM protein	Cofactor synthesis and protein modification	WP_113887354	42941	9.72	90	15/60	24
41	Roseiarcus fermentans	PA0069 family radical SAM protein	Cofactor synthesis and protein modification	WP_113887354	42941	9.72	90	15/61	24
42	Hymenobacter persicinus	ABC-F family ATP-binding cassette domain-containing protein	Cell envelope and cellular membrane processes	WP_129922317	71096	5.65	92	15/49	17
43	Burkholderiales bacterium 28-67-8	guanosine-3',5'-bis(diphosphate) 3'-pyrophosphohydrolase	Adaptation to atypical conditions	OYY62726	84231	8.77	108	20/68	17
44	Paenibacillus montanisoli	AAA family ATPase	Adaptation to atypical conditions	WP_112884156	133716	5.98	98	23/60	12

## Sheet: M3 4ºC
Spots	Microorganism	Protein	Function	NCBI Accession Nº	Th Mw	Th pI	Score	N	C
1	Mucilaginibacter sp.	endopeptidase La	Metabolism of amino acids and related molecules	WP_146273400	92571	6.32	98	20/74	17
2	Faecalibacillus faecis	Trk system potassium transporter TrkA	Cell envelope and cellular membrane processes	WP_106988779	50484	6.48	69	11/65	13
3	Campylobacter fetus subsp. fetus	oxidoreductase W	Krebs cycle, electron transport chain and ATP synthesis	CUU76951	18392	8.85	66	7/62	23
4	Parcubacteria group bacterium	hypothetical protein G01um101466_136	Uncharacterized	TSC69237	11918	10.26	57	5/61	22
5	Mesorhizobium sp.	DUF1403 family protein	Uncharacterized	WP_056567506	34559	10.63	84	10/61	21
6	Xanthomonas vasicola pv. arecae	hypothetical protein NX80_021025	Uncharacterized	AZR28525	6836	11.88	81	7/44	57
7	Rhodospirillum rubrum	F0F1 ATP synthase subunit alpha	Krebs cycle, electron transport chain and ATP synthesis	WP_011388979	55163	5.84	80	12/59	14
8	Mesorhizobium sp.	CCA tRNA nucleotidyltransferase	Information pathways and cell cycle	WP_082004942	49747	9.35	85	13/59	19
9	Pseudomonas ficuserectae	50S ribosomal protein L6	Protein synthesis	WP_054994926	19249	9.81	107	9/37	40
10	Anaerobacillus alkalidiazotrophicus	hypothetical protein	Uncharacterized	WP_071388132	12989	9.96	96	13/81	55
11	Treponema pedis	hypothetical protein	Uncharacterized	WP_194077558	43194	9.78	109	15/46	33
12	Bacillus sp.	XdhC family protein	Cofactor synthesis and protein modification	WP_095249365	29133	6.55	98	13/73	30
13	Paenibacillus sp.	TetR/AcrR family transcriptional regulator	Information pathways and cell cycle	WP_076266513	21289	5.6	88	10/87	26
14	Bosea thiooxidans	hypothetical protein ARD30_23740	Uncharacterized	KQK28110	189572	4.88	108	20/80	15
15	Pseudomonas	30S ribosomal protein S2	Protein synthesis	WP_058412424	27163	8.89	115	14/86	51
16	Microlunatus speluncae	phosphotransferase	Cell envelope and cellular membrane processes	WP_152361029	36834	5.95	81	9/34	17
17	Pseudomonas syringae	30S ribosomal protein S2	Protein synthesis	WP_058824113	27243	8.89	97	15/74	44
18	Pseudomonas sp.	elongation factor Tu	Protein synthesis	WP_186616739	41091	5.13	168	20/98	51
19	Pseudomonas stutzeri	elongation factor Tu	Protein synthesis	WP_192475997	43502	5.2	134	13/95	29
20	Pseudomonas	elongation factor Tu	Protein synthesis	WP_042561343	43803	5.26	147	21/26	52
	Pseudomonas proteolytica	recombinase family protein	Cell envelope and cellular membrane processes	WP_169877365	66114	8.81	104	23/96	31
21	Pseudomonas	elongation factor Tu	Protein synthesis	WP_042561343	43803	5.26	196	23/92	58
22	Pseudomonas	elongation factor Tu	Protein synthesis	WP_042561343	43803	5.26	274	25/74	67
23	Pseudomonas sp.	elongation factor Tu	Protein synthesis	EGC00224	41092	5.07	114	14/63	31
	Camelimonas fluminis	Spy/CpxP family protein refolding chaperone	Protein synthesis	WP_191318742	18171	9.93	102	15/63	56
24	Ramlibacter sp.	rRNA pseudouridine synthase	Information pathways and cell cycle	WP_135248410	50032	8.65	102	13/95	29
25	unclassified Pseudomonas	30S ribosomal protein S1	Protein synthesis	WP_072458122	62504	4.85	144	24/98	30
26	unclassified Pseudomonas	30S ribosomal protein S1	Protein synthesis	WP_095078303	62575	4.84	111	22/81	24
	Desulfocurvibacter africanus	hypothetical protein	Uncharacterized	WP_014259783	24365	9.25	110	14/81	40
	Cytophagaceae bacterium	VCBS repeat-containing protein	Cell envelope and cellular membrane processes	RYF68613	48645	5.55	85	13/81	18
27	unclassified Pseudomonas	30S ribosomal protein S1	Protein synthesis	WP_133098917	62550	4.86	141	21/98	30
	Pseudomonas syringae	transcription termination/antitermination protein NusA	Information pathways and cell cycle	WP_057427394	39926	4.83	99	20/98	45
28	Nitrobacter winogradskyi	penicillin-binding protein 1C	Cell envelope and cellular membrane processes	WP_141383844	76042	10.65	117	20/61	21
29	Pseudomonas sp.	elongation factor Tu	Protein synthesis	WP_186616739	41091	5.13	195	21/86	54
30	Streptomyces pactum	AAA family ATPase	Adaptation to atypical conditions	WP_197987482	110594	6.91	102	19/58	16
31	Pseudomonas	elongation factor Tu	Protein synthesis	WP_042561343	43809	5.26	116	17/95	44
	Myroides phaeus	ATP-dependent Clp protease ATP-binding subunit	Adaptation to atypical conditions	WP_090410009	95763	5.29	103	27/95	22
32	Moorea producens	NAD(P)-dependent alcohol dehydrogenase	Metabolism of carbohydrates and related molecules	WP_070394294	35483	6.26	108	13/62	26

## Sheet: M4 0ºC
Spots	Microorganism	Protein	Function	NCBI Accession Nº	Th Mw	Th pI	Score	N	C
109	no spectrum
110	Actinokineospora spheciospongiae	saccharopine dehydrogenase	Metabolism of amino acids and related molecules	WP_035284659	41751	8.8	88	10/35	18
111	Pseudorhodoferax sp. Leaf274	hypothetical protein	Uncharacterized	WP_056902973	15391	10.43	57	5/29	24
112	Pseudomonas	peroxiredoxin	Detoxification	WP_007898510	21867	4.99	90	9/49	41
113	Neisseria lactamica	AAA family ATPase	Adaptation to atypical conditions	WP_118788094	33520	9.08	98	10/27	21
114	no spectrum
115	Streptosporangium subroseum	Predicted amidohydrolase	Metabolism of amino acids and related molecules	SNS82459	30257	4.97	78	8/34	25
116	Flavobacterium sp. NLM	hypothetical protein APR43_01545	Uncharacterized	OWU92770	53201	5.96	80	10/32	12
117	Streptomyces jeddahensis	50S ribosomal protein L6	Protein synthesis	WP_067283948	19199	9.92	70	9/75	35
118	Pseudomonas fluorescens	elongation factor Ts	Protein synthesis	WP_017336701	30599	5.24	112	16/61	34
119	Pseudomonas sp. ES3-33	OmpA family protein	Cell envelope and cellular membrane processes	WP_045060999	36766	4.73	117	12/40	31
120	Pseudomonas	50S ribosomal protein L5	Protein synthesis	WP_007924186	20460	9.75	132	20/82	66
121	Massilia sp. Root351	chaperonin GroEL	Protein synthesis	WP_057157388	57750	5.04	100	18/69	29
	Candidatus Saccharibacteria bacterium	ISNCY family transposase	Information pathways and cell cycle	WP_129619410	47685	9.84	80	16/69	22
	Candidatus Woesebacteria bacterium	Phenylalanine-tRNA ligase beta subunit	Protein synthesis	KKT54252	66588	5.55	79	16/69	18
122	Variovorax sp. Root318D1	3-hydroxybutyryl-CoA dehydrogenase	Krebs cycle, electron transport chain and ATP synthesis	WP_055799523	36302	6.1	96	13/56	21
123	Pseudomonas weihenstephanensis	class 1 fructose-bisphosphatase	Metabolism of carbohydrates and related molecules	WP_048364606	36922	5.65	92	12/50	28
124	Pseudomonas fluorescens	DNA-directed RNA polymerase subunit alpha	Information pathways and cell cycle	WP_150774574	36691	5.1	118	17/89	36
125	Pseudomonas	elongation factor Tu	Protein synthesis	WP_007896660	43768	5.27	147	18/58	40
126	Pseudomonas sp. BGI-2	elongation factor Tu	Protein synthesis	WP_131062045.	43756	5.27	129	18/68	36
127	Pseudomonas fluorescens	DNA-directed RNA polymerase subunit alpha	Information pathways and cell cycle	WP_150774574	36691	5.1	229	22/55	43
128	Pseudomonas sp. G(2018)	trigger factor	Protein synthesis	WP_137807505	48387	4.81	133	18/56	25
	Pseudomonas veronii	flagellin	Mobility	WP_141123721	49979	5.05	96	13/62	26
129	Streptomyces sp. CB01881	RluA family pseudouridine synthase	Information pathways and cell cycle	WP_148645524	33617	6.15	100	15/93	37
	Pseudomonas sp. HMWF021	NAD-dependent DNA ligase LigA	Information pathways and cell cycle	WP_108589313	86020	5.51	93	20/93	23
	Pseudomonas composti	chaperonin GroEL	Protein synthesis	WP_061240935	56860	5.05	90	19/93	29
130	Massilia sp. Root351]	chaperonin GroEL	Protein synthesis	WP_057157388	57750	5.04	152	13/66	39
131	Actinomadura darangshiensis	ATP-dependent metallopeptidase FtsH/Yme1/Tma family protein	Information pathways and cell cycle	WP_132204576	73176	5.51	85	13/50	15
132	Pseudomonas sp. OV286	30S ribosomal protein S1	Protein synthesis	WP_110623291	62553	4.86	186	27/84	39
133	Pseudomonas	elongation factor Tu	Protein synthesis	WP_008145495	43683	5.25	106	12/41	23
134	unclassified Pseudomonas	chaperonin GroEL	Protein synthesis	WP_144924819	57096	5.03	97	12/52	21
135	Pseudomonas abietaniphila	elongation factor G	Protein synthesis	WP_074758956	77502	5.18	88	15/50	19
	Betaproteobacteria bacterium RBG_16_64_18	polyribonucleotide nucleotidyltransferase	Metabolism of nucleotides and nucleic acids	OFZ86941	75859	5.73	78	14/50	15
136	Pseudomonas	elongation factor Tu	Protein synthesis	WP_008145495	43683	5.25	110	15/59	30

## Sheet: M4 4ºC
Spots	Microorganism	Protein	Function	NCBI Accession Nº	Th Mw	Th pI	Score	N	C
137	Bacillus pseudomycoides	metallopeptidase toxin 4 family protein	Metabolism of amino acids and related molecules	AIK38144	62351	8.07	96	20/81	23
138	Micromonospora globbae	MerR family transcriptional regulator	Information pathways and cell cycle	WP_120330010	26563	10.14	97	11/52	33
139	Paenibacillus dendritiformis	cell division protein ZapA	Information pathways and cell cycle	WP_006677476	109685	4.76	117	26/74	19
	Cyanobacteria bacterium TMED188	recombinase RecA	Information pathways and cell cycle	OUW54066	39798	6.29	76	15/74	26
140	Bradyrhizobium	homoserine dehydrogenase	Metabolism of amino acids and related molecules	WP_024337847	45613	9.48	84	12/51	15
141	unclassified Pseudomonas	30S ribosomal protein S1	Protein synthesis	WP_141123721	62552	4.86	102	17/57	19
142	Pseudomonas veronii	flagellin	Mobility	WP_141123721	49979	5.05	131	15/40	26
143	Pseudomonas gessardii	flagellin	Mobility	WP_076963041	49933	5.05	113	15/52	26
	Geotrichum candidum	conserved hypothetical protein	Uncharacterized	CDO52827	40788	5.52	90	12/52	22
144	Pseudomonas veronii	flagellin	Mobility	WP_141123721	49979	5.05	127	15/42	25
145	Microbispora sp. ATCC PTA-5024	hypothetical protein	Uncharacterized	WP_036330553	16212	10.13	103	10/64	55
146	Neisseria shayeganii	LPS-assembly protein LptD	Cell envelope and cellular membrane processes	WP_009118723	85631	6.52	89	16/61	14
	Treponema maltophilum	energy-dependent translational throttle protein EttA	Protein synthesis	WP_016524459	65211	5.59	84	15/61	20
147	Vibrio cyclitrophicus	hypothetical protein	Uncharacterized	WP_016786130	207053	8.72	96	21/43	10
148	Streptomyces sp. NEAU-C40	sugar kinase	Metabolism of carbohydrates and related molecules	WP_136726626	33423	6.4	95	10/41	30
149	Mycobacterium sp. 852013-50091_SCH5140682	hypothetical protein	Uncharacterized	WP_064942714	125030	5.3	94	14/28	8
150	Paenibacillus riograndensis	histidine kinase	Cell envelope and cellular membrane processes	KWX86994	22330	5.31	89	8/32	26
151	Streptococcus mitis	DUF1492 domain-containing protein	Uncharacterized	WP_000187316	16025	8.8	97	10/39	47
152	Gammaproteobacteria bacterium	glycosyltransferase, partial	Detoxification	TVS08356	31042	9.31	84	12/70	31
153	Helicobacter felis	NAD(P)H-dependent oxidoreductase	Krebs cycle, electron transport chain and ATP synthesis	WP_104682235	22925	8.99	96	8/26	28

## Sheet: Categories
TOTAL No. OF PROTEINS	M1		M2		M3		M4		TOTAL		T-test for total proteins 1
Función	0ºC	4ºC	0ºC	4ºC	0ºC	4ºC	0ºC	4ºC	0ºC	4ºC		Color
Adaptation to atypical conditions	1	3	1	2	2	2	1	0	5	7	ns
Cell envelope and cellular membrane processes	6	3	4	0	1	5	1	2	12	10	ns
Cofactor synthesis and protein modification	0	0	0	1	3	1	0	0	3	2	ns
Detoxification	3	1	0	0	0	0	1	1	4	2	ns
Information pathways and cell cycle	7	0	6	5	2	4	6	3	21	12	***
Krebs cycle, electron transport chain and ATP synthesis	2	0	6	1	0	2	1	1	9	4	**
Metabolism of amino acids and related molecules	1	0	0	0	0	1	2	2	3	3	ns
Metabolism of carbohydrates and related molecules	2	1	1	3	1	1	1	1	5	6	ns
Metabolism of coenzymes and prosthetic groups	1	1	1	0	0	0	0	0	2	1	ns
Metabolism of lipids	0	0	0	0	1	0	0	0	1	0	ns
Metabolism of nucleotides and nucleic acids	0	0	2	1	1	0	1	0	4	1	**
Mobility	1	1	2	3	0	0	1	3	4	7	*
Protein synthesis	8	6	12	10	2	15	15	2	37	33	ns
Uncharacterized	12	10	6	4	1	6	2	5	21	25	ns
TOTAL	44	26	41	30	14	37	32	20	131	113	***
1 ns = non significantly different; *, p<0.05; **, p<0.001; ***, p<0.0001 compared Student’s t test.
